# Supplementary material for: catena-Poly[[(nitrito-κ2 O,O′)silver(I)]-μ-1,2-bis­[1-(pyridin-4-yl)ethyl­idene]hydrazine-κ2 N:N′]
Source: Acta Crystallogr Sect E Struct Rep Online. 2011 Jul 23;67(Pt 8):m1138. doi: 10.1107/S1600536811028546 (PMC3212196; doi:10.1107/S1600536811028546)
Supplement: Supplementary file 1 [file e-67-m1138-sup1.cif]

##############################################################################
#                                                                            #
# This CIF contains the data in a paper accepted for publication in          #
# Acta Crystallographica Section E. It conforms to the requirements of       #
# Notes for Authors for Acta Crystallographica Section E, and has been       #
# peer reviewed under the auspices of the IUCr Commission on Journals.       #
#                                                                            #
# Full details of the Crystallographic Information File format               #
# are given in the paper "The Crystallographic Information File (CIF):       #
# a New Standard Archive File for Crystallography" by S. R. Hall, F. H.      #
# Allen and I. D. Brown [Acta Cryst. (1991), A47, 655-685].                  #
#                                                                            #
# The current version of the core CIF dictionary is obtainable from          #
# ftp://ftp.iucr.org/pub/cif_core.dic.                                       #
#                                                                            #
# Software is freely available for graphical display of the structure(s)     #
# in this CIF. For information consult the CIF software page                 #
# http://www.iucr.org/resources/cif/software.                                #
#                                                                            #
# This file may be used for bona fide research purposes within the           #
# scientific community so long as proper attribution is given to the journal # 
# article from which it was obtained.                                        #
#                                                                            #
##############################################################################
data_global
_audit_creation_method     SHELXL-97
_journal_date_recd_electronic     2011-06-29
_journal_date_accepted     2011-07-15
_journal_name_full     'Acta Crystallographica, Section E'
_journal_year     2011
_journal_volume     67
_journal_issue      8
_journal_page_first     m1138
_journal_page_last     m1138
_journal_paper_category     QM
_journal_coeditor_code     LH5278
_publ_contact_author_name     'Dr Maurice Okoth'
_publ_contact_author_address
;
Department of Chemistry and Biochemistry
Moi University
P.O. Box 1125-30100
Eldoret, Kenya.
;
_publ_contact_author_email     'okothmdo@mu.ac.ke'
_publ_contact_author_fax     ?
_publ_contact_author_phone     '+254 721 255999'
_publ_section_title
;\
<i>catena</i>-Poly[[(nitrito-\k^2^<i>O</i>,<i>O</i>')silver(I)]-\m-1,2-bis[1-\
(pyridin-4-yl)ethylidene]hydrazine-\k^2^<i>N</i>:<i>N</i>']
;
loop_
    _publ_author_name
    _publ_author_footnote
    _publ_author_address
    'Kennedy, Alan R.' .
;
Department of Pure & Applied Chemistry
University of Strathclyde
295 Cathedral Street
Glasgow G1 1XL
Scotland
;
    'Okoth, Maurice O.' .
;
Department of Chemistry and Biochemistry
Moi University
PO Box 1125-30100
Eldoret, Kenya
;
    'Walsh, David' .
;
Department of Pure & Applied Chemistry
University of Strathclyde
295 Cathedral Street
Glasgow G1 1XL
Scotland
;
data_I
_audit_creation_method     SHELXL-97
_chemical_name_systematic
;
<i>catena</i>-Poly[[(nitrito-\k^2^<i>O</i>,<i>O</i>')silver(I)]-
\m-1,2-bis[1-(pyridin-4-yl)ethylidene]hydrazine-\k^2^<i>N</i>:<i>N</i>']
;
_chemical_name_common     ?
_chemical_formula_moiety     'C14 H14 Ag N5 O2'
_chemical_formula_sum     'C14 H14 Ag N5 O2'
_chemical_formula_iupac     '[Ag (N O2) (C14 H14 N4)]'
_chemical_formula_weight     392.17
_chemical_melting_point     ?
_symmetry_cell_setting     monoclinic
_symmetry_space_group_name_H-M     'P 2/n'
_symmetry_space_group_name_Hall     '-P 2yac'
loop_
    _symmetry_equiv_pos_as_xyz
    'x, y, z'
    '-x+1/2, y, -z+1/2'
    '-x, -y, -z'
    'x-1/2, -y, z-1/2'
_cell_length_a     4.8645(2)
_cell_length_b     7.3283(2)
_cell_length_c     20.7228(6)
_cell_angle_alpha     90.00
_cell_angle_beta     93.710(2)
_cell_angle_gamma     90.00
_cell_volume     737.19(4)
_cell_formula_units_Z     2
_cell_measurement_reflns_used     7462
_cell_measurement_theta_min     1.00
_cell_measurement_theta_max     27.48
_cell_measurement_temperature     123(2)
_exptl_crystal_description     prism
_exptl_crystal_colour     orange
_exptl_crystal_size_max     0.30
_exptl_crystal_size_mid     0.30
_exptl_crystal_size_min     0.28
_exptl_crystal_density_diffrn     1.767
_exptl_crystal_density_meas     ?
_exptl_crystal_density_method     'not measured'
_exptl_crystal_F_000     392
_exptl_absorpt_coefficient_mu     1.382
_exptl_absorpt_correction_type     multi-scan
_exptl_absorpt_process_details
;
(SORTAV; Blessing, 1997)
;
_exptl_absorpt_correction_T_min     0.667
_exptl_absorpt_correction_T_max     0.687
_exptl_special_details     ?
_diffrn_ambient_temperature     123(2)
_diffrn_radiation_type     MoK\a
_diffrn_radiation_wavelength     0.71073
_diffrn_radiation_source     'fine-focus sealed tube'
_diffrn_radiation_monochromator     graphite
_diffrn_measurement_device_type     'Nonius Kappa CCD'
_diffrn_measurement_method     '\f and \w'
_diffrn_detector_area_resol_mean     ?
_diffrn_reflns_number     3223
_diffrn_reflns_av_R_equivalents     0.0267
_diffrn_reflns_av_sigmaI/netI     0.0351
_diffrn_reflns_theta_min     1.97
_diffrn_reflns_theta_max     27.46
_diffrn_reflns_theta_full     27.46
_diffrn_measured_fraction_theta_max     0.999
_diffrn_measured_fraction_theta_full     0.999
_diffrn_reflns_limit_h_min     -6
_diffrn_reflns_limit_h_max     6
_diffrn_reflns_limit_k_min     -9
_diffrn_reflns_limit_k_max     9
_diffrn_reflns_limit_l_min     -26
_diffrn_reflns_limit_l_max     26
_diffrn_standards_number     0
_diffrn_standards_interval_count     ?
_diffrn_standards_interval_time     ?
_diffrn_standards_decay_%     ?
_refine_special_details
;
Refinement of <i>F</i>^2^ against ALL reflections. The weighted <i>R</i>-factor
<i>wR</i> and goodness of fit <i>S</i> are based on <i>F</i>^2^, conventional
<i>R</i>-factors <i>R</i> are based on <i>F</i>, with <i>F</i> set to zero for
negative <i>F</i>^2^. The threshold expression of <i>F</i>^2^ >
2\s(<i>F</i>^2^) is used only for calculating <i>R</i>-factors(gt) <i>etc</i>.
and is not relevant to the choice of reflections for refinement.
<i>R</i>-factors based on <i>F</i>^2^ are statistically about twice as large
as those based on <i>F</i>, and <i>R</i>- factors based on ALL data will be
even larger.
;
_reflns_number_total     1693
_reflns_number_gt     1487
_reflns_threshold_expression     I>2\s(I)
_refine_ls_structure_factor_coef     Fsqd
_refine_ls_matrix_type     full
_refine_ls_R_factor_all     0.0314
_refine_ls_R_factor_gt     0.0228
_refine_ls_wR_factor_gt     0.0456
_refine_ls_wR_factor_ref     0.0479
_refine_ls_goodness_of_fit_ref     1.051
_refine_ls_restrained_S_all     1.051
_refine_ls_number_reflns     1693
_refine_ls_number_parameters     102
_refine_ls_number_restraints     0
_refine_ls_hydrogen_treatment     constr
_refine_ls_weighting_scheme     calc
_refine_ls_weighting_details
         'calc w=1/[\s^2^(Fo^2^)+(0.0235P)^2^+0.0630P] where P=(Fo^2^+2Fc^2^)/3'
_atom_sites_solution_hydrogens     geom
_atom_sites_solution_primary     direct
_atom_sites_solution_secondary     difmap
_refine_ls_shift/su_max     0.000
_refine_ls_shift/su_mean     0.000
_refine_diff_density_max     0.438
_refine_diff_density_min     -0.440
_refine_ls_extinction_method     none
_refine_ls_extinction_coef     ?
loop_
    _atom_type_symbol
    _atom_type_description
    _atom_type_scat_dispersion_real
    _atom_type_scat_dispersion_imag
    _atom_type_scat_source
    'Ag' 'Ag' -0.8971 1.1015
                         'International Tables Vol C Tables 4.2.6.8 and 6.1.1.4'
    'O' 'O' 0.0106 0.0060
                         'International Tables Vol C Tables 4.2.6.8 and 6.1.1.4'
    'N' 'N' 0.0061 0.0033
                         'International Tables Vol C Tables 4.2.6.8 and 6.1.1.4'
    'C' 'C' 0.0033 0.0016
                         'International Tables Vol C Tables 4.2.6.8 and 6.1.1.4'
    'H' 'H' 0.0000 0.0000
                         'International Tables Vol C Tables 4.2.6.8 and 6.1.1.4'
_computing_data_collection
;
DENZO (Otwinowski & Minor, 1997) and COLLECT (Hooft, 1988)
;
_computing_cell_refinement
;
DENZO (Otwinowski & Minor, 1997) and COLLECT (Hooft, 1988)
;
_computing_data_reduction     'DENZO (Otwinowski & Minor, 1997)'
_computing_structure_solution     'SIR92 (Burla <i>et al.</i>, 2005)'
_computing_structure_refinement     'SHELXL97 (Sheldrick, 2008)'
_computing_molecular_graphics
;
ORTEP-3 (Farrugia, 1997) and X-SEED (Barbour, 2001)
;
_computing_publication_material     'SHELXL97 (Sheldrick, 2008)'
loop_
    _atom_site_type_symbol
    _atom_site_label
    _atom_site_fract_x
    _atom_site_fract_y
    _atom_site_fract_z
    _atom_site_U_iso_or_equiv
    _atom_site_adp_type
    _atom_site_calc_flag
    _atom_site_refinement_flags
    _atom_site_occupancy
    _atom_site_symmetry_multiplicity
    _atom_site_disorder_assembly
    _atom_site_disorder_group
    Ag Ag1 0.7500 0.19621(3) 0.2500 0.01866(8) Uani d S 1 2 . .
    O O1 0.7224(4) 0.5063(2) 0.19907(7) 0.0362(4) Uani d . 1 1 . .
    N N1 0.4040(3) 0.0979(2) 0.18357(7) 0.0172(4) Uani d . 1 1 . .
    N N2 -0.3966(3) 0.0334(2) 0.02212(7) 0.0177(4) Uani d . 1 1 . .
    N N3 0.7500 0.5978(3) 0.2500 0.0307(6) Uani d S 1 2 . .
    C C1 0.2330(4) 0.2146(3) 0.15100(9) 0.0178(4) Uani d . 1 1 . .
    H H1 0.2628 0.3418 0.1570 0.021 Uiso calc R 1 1 . .
    C C2 0.0163(4) 0.1591(3) 0.10933(9) 0.0184(4) Uani d . 1 1 . .
    H H2 -0.1003 0.2471 0.0879 0.022 Uiso calc R 1 1 . .
    C C3 -0.0314(4) -0.0271(3) 0.09871(8) 0.0155(4) Uani d . 1 1 . .
    C C4 0.1426(4) -0.1477(3) 0.13369(9) 0.0178(4) Uani d . 1 1 . .
    H H4 0.1156 -0.2756 0.1293 0.021 Uiso calc R 1 1 . .
    C C5 0.3544(4) -0.0809(3) 0.17470(9) 0.0180(4) Uani d . 1 1 . .
    H H5 0.4708 -0.1659 0.1978 0.022 Uiso calc R 1 1 . .
    C C6 -0.2540(4) -0.0928(3) 0.05205(9) 0.0168(4) Uani d . 1 1 . .
    C C7 -0.2886(5) -0.2950(3) 0.04252(10) 0.0252(5) Uani d . 1 1 . .
    H H7A -0.4465 -0.3183 0.0118 0.038 Uiso calc R 1 1 . .
    H H7B -0.3202 -0.3528 0.0840 0.038 Uiso calc R 1 1 . .
    H H7C -0.1216 -0.3458 0.0255 0.038 Uiso calc R 1 1 . .
loop_
    _atom_site_aniso_label
    _atom_site_aniso_U_11
    _atom_site_aniso_U_22
    _atom_site_aniso_U_33
    _atom_site_aniso_U_12
    _atom_site_aniso_U_13
    _atom_site_aniso_U_23
    Ag1 0.01728(12) 0.01806(13) 0.01952(12) 0.000 -0.00753(8) 0.000
    O1 0.0545(11) 0.0246(9) 0.0279(9) -0.0056(8) -0.0108(8) 0.0019(7)
    N1 0.0160(9) 0.0178(9) 0.0173(8) 0.0010(7) -0.0022(7) 0.0006(7)
    N2 0.0139(8) 0.0228(9) 0.0156(8) -0.0017(7) -0.0040(6) -0.0011(7)
    N3 0.0342(16) 0.0185(14) 0.0373(16) 0.000 -0.0143(12) 0.000
    C1 0.0162(10) 0.0163(10) 0.0204(10) 0.0007(8) -0.0026(8) -0.0008(8)
    C2 0.0165(10) 0.0183(10) 0.0198(10) 0.0023(8) -0.0032(8) 0.0014(8)
    C3 0.0130(10) 0.0204(10) 0.0131(9) 0.0005(8) 0.0003(7) 0.0004(8)
    C4 0.0194(10) 0.0142(10) 0.0196(10) -0.0010(8) -0.0008(8) -0.0004(8)
    C5 0.0168(10) 0.0174(11) 0.0194(10) 0.0030(8) -0.0023(8) 0.0017(8)
    C6 0.0157(10) 0.0193(11) 0.0153(9) -0.0012(8) 0.0007(8) -0.0015(8)
    C7 0.0265(11) 0.0214(11) 0.0262(11) -0.0012(9) -0.0105(9) -0.0013(9)
_geom_special_details
;
All s.u.'s (except the s.u. in the dihedral angle between two l.s. planes) are
estimated using the full covariance matrix. The cell s.u.'s are taken into
account individually in the estimation of s.u.'s in distances, angles and
torsion angles; correlations between s.u.'s in cell parameters are only used
when they are defined by crystal symmetry. An approximate (isotropic)
treatment of cell s.u.'s is used for estimating s.u.'s involving l.s. planes.
;
loop_
    _geom_bond_atom_site_label_1
    _geom_bond_atom_site_label_2
    _geom_bond_site_symmetry_2
    _geom_bond_distance
    _geom_bond_publ_flag
    Ag1 N1 . 2.2242(16) ?
    Ag1 N1 2_655 2.2242(16) ?
    Ag1 O1 2_655 2.5058(15) ?
    Ag1 O1 . 2.5058(15) ?
    O1 N3 . 1.2501(19) ?
    N1 C5 . 1.343(2) ?
    N1 C1 . 1.344(2) ?
    N2 C6 . 1.291(3) ?
    N2 N2 3_455 1.405(3) ?
    N3 O1 2_655 1.2501(19) ?
    C1 C2 . 1.380(3) ?
    C1 H1 . 0.9500 ?
    C2 C3 . 1.399(3) ?
    C2 H2 . 0.9500 ?
    C3 C4 . 1.394(3) ?
    C3 C6 . 1.485(3) ?
    C4 C5 . 1.382(3) ?
    C4 H4 . 0.9500 ?
    C5 H5 . 0.9500 ?
    C6 C7 . 1.503(3) ?
    C7 H7A . 0.9800 ?
    C7 H7B . 0.9800 ?
    C7 H7C . 0.9800 ?
loop_
    _geom_angle_atom_site_label_1
    _geom_angle_atom_site_label_2
    _geom_angle_atom_site_label_3
    _geom_angle_site_symmetry_1
    _geom_angle_site_symmetry_3
    _geom_angle
    _geom_angle_publ_flag
    N1 Ag1 N1 . 2_655 142.18(8) ?
    N1 Ag1 O1 . 2_655 124.92(6) ?
    N1 Ag1 O1 2_655 2_655 90.89(5) ?
    N1 Ag1 O1 . . 90.89(5) ?
    N1 Ag1 O1 2_655 . 124.92(6) ?
    O1 Ag1 O1 2_655 . 49.81(7) ?
    N3 O1 Ag1 . . 97.52(13) ?
    C5 N1 C1 . . 116.89(17) ?
    C5 N1 Ag1 . . 121.54(13) ?
    C1 N1 Ag1 . . 121.56(13) ?
    C6 N2 N2 . 3_455 113.8(2) ?
    O1 N3 O1 . 2_655 115.2(2) ?
    N1 C1 C2 . . 123.34(18) ?
    N1 C1 H1 . . 118.3 ?
    C2 C1 H1 . . 118.3 ?
    C1 C2 C3 . . 119.86(18) ?
    C1 C2 H2 . . 120.1 ?
    C3 C2 H2 . . 120.1 ?
    C4 C3 C2 . . 116.58(18) ?
    C4 C3 C6 . . 121.75(18) ?
    C2 C3 C6 . . 121.67(17) ?
    C5 C4 C3 . . 119.94(18) ?
    C5 C4 H4 . . 120.0 ?
    C3 C4 H4 . . 120.0 ?
    N1 C5 C4 . . 123.36(18) ?
    N1 C5 H5 . . 118.3 ?
    C4 C5 H5 . . 118.3 ?
    N2 C6 C3 . . 115.29(17) ?
    N2 C6 C7 . . 126.27(17) ?
    C3 C6 C7 . . 118.41(17) ?
    C6 C7 H7A . . 109.5 ?
    C6 C7 H7B . . 109.5 ?
    H7A C7 H7B . . 109.5 ?
    C6 C7 H7C . . 109.5 ?
    H7A C7 H7C . . 109.5 ?
    H7B C7 H7C . . 109.5 ?
loop_
    _geom_torsion_atom_site_label_1
    _geom_torsion_atom_site_label_2
    _geom_torsion_atom_site_label_3
    _geom_torsion_atom_site_label_4
    _geom_torsion_site_symmetry_1
    _geom_torsion_site_symmetry_2
    _geom_torsion_site_symmetry_3
    _geom_torsion_site_symmetry_4
    _geom_torsion
    _geom_torsion_publ_flag
    N1 Ag1 O1 N3 . . . . 137.41(9) ?
    N1 Ag1 O1 N3 2_655 . . . -55.60(11) ?
    O1 Ag1 O1 N3 2_655 . . . 0.0 ?
    N1 Ag1 N1 C5 2_655 . . . 0.55(13) ?
    O1 Ag1 N1 C5 2_655 . . . -157.90(13) ?
    O1 Ag1 N1 C5 . . . . 163.02(15) ?
    N1 Ag1 N1 C1 2_655 . . . 179.78(15) ?
    O1 Ag1 N1 C1 2_655 . . . 21.33(17) ?
    O1 Ag1 N1 C1 . . . . -17.75(15) ?
    Ag1 O1 N3 O1 . . . 2_655 0.0 ?
    C5 N1 C1 C2 . . . . -0.8(3) ?
    Ag1 N1 C1 C2 . . . . 179.94(15) ?
    N1 C1 C2 C3 . . . . -0.9(3) ?
    C1 C2 C3 C4 . . . . 2.2(3) ?
    C1 C2 C3 C6 . . . . -177.15(18) ?
    C2 C3 C4 C5 . . . . -2.0(3) ?
    C6 C3 C4 C5 . . . . 177.38(17) ?
    C1 N1 C5 C4 . . . . 1.0(3) ?
    Ag1 N1 C5 C4 . . . . -179.70(14) ?
    C3 C4 C5 N1 . . . . 0.4(3) ?
    N2 N2 C6 C3 3_455 . . . 179.36(17) ?
    N2 N2 C6 C7 3_455 . . . 1.1(3) ?
    C4 C3 C6 N2 . . . . -178.81(18) ?
    C2 C3 C6 N2 . . . . 0.5(3) ?
    C4 C3 C6 C7 . . . . -0.4(3) ?
    C2 C3 C6 C7 . . . . 178.89(18) ?
_iucr_refine_instructions_details
;
TITL irish1 123K orange prism 0.3 0.3 0.28
CELL  0.71073   4.8645   7.3283  20.7228   90.000   93.710   90.000
ZERR     2.00   0.0002   0.0002   0.0006    0.000    0.002    0.000
LATT   1
SYMM  1/2 - X,   Y, 1/2 - Z
SFAC  AG   O    N    C    H
UNIT  2    4    10   28   28
MERG   2
OMIT    -3.00 180.00
FMAP   2
PLAN   20
ACTA
BOND   $H
CONF
LIST   4
L.S.   8
TEMP  -150.00
WGHT    0.023500    0.063000
FVAR       0.27916
AG1   1   10.750000    0.196209   10.250000    10.50000    0.01728    0.01806 =
         0.01952    0.00000   -0.00753    0.00000
O1    2    0.722405    0.506345    0.199072    11.00000    0.05448    0.02457 =
         0.02786    0.00193   -0.01080   -0.00559
N1    3    0.404033    0.097855    0.183573    11.00000    0.01600    0.01783 =
         0.01728    0.00064   -0.00221    0.00102
N2    3   -0.396608    0.033448    0.022116    11.00000    0.01390    0.02282 =
         0.01564   -0.00112   -0.00395   -0.00171
N3    3   10.750000    0.597797   10.250000    10.50000    0.03422    0.01848 =
         0.03733    0.00000   -0.01430    0.00000
C1    4    0.233004    0.214598    0.151001    11.00000    0.01623    0.01626 =
         0.02039   -0.00082   -0.00258    0.00066
AFIX  43
H1    5    0.262836    0.341765    0.156968    11.00000   -1.20000
AFIX   0
C2    4    0.016271    0.159102    0.109330    11.00000    0.01654    0.01826 =
         0.01978    0.00143   -0.00319    0.00228
AFIX  43
H2    5   -0.100299    0.247146    0.087898    11.00000   -1.20000
AFIX   0
C3    4   -0.031405   -0.027147    0.098714    11.00000    0.01301    0.02043 =
         0.01309    0.00044    0.00032    0.00054
C4    4    0.142568   -0.147655    0.133693    11.00000    0.01941    0.01418 =
         0.01961   -0.00042   -0.00084   -0.00098
AFIX  43
H4    5    0.115579   -0.275568    0.129350    11.00000   -1.20000
AFIX   0
C5    4    0.354376   -0.080914    0.174702    11.00000    0.01676    0.01737 =
         0.01935    0.00169   -0.00226    0.00304
AFIX  43
H5    5    0.470814   -0.165875    0.197800    11.00000   -1.20000
AFIX   0
C6    4   -0.254048   -0.092825    0.052052    11.00000    0.01572    0.01932 =
         0.01526   -0.00154    0.00066   -0.00121
C7    4   -0.288576   -0.295014    0.042523    11.00000    0.02646    0.02144 =
         0.02618   -0.00130   -0.01046   -0.00122
AFIX 137
H7A   5   -0.446504   -0.318319    0.011841    11.00000   -1.50000
H7B   5   -0.320184   -0.352812    0.084041    11.00000   -1.50000
H7C   5   -0.121558   -0.345764    0.025473    11.00000   -1.50000
HKLF    4
REM  irish1 123K orange prism 0.3 0.3 0.28
REM R1 =  0.0228 for   1487 Fo > 4sig(Fo)  and  0.0314 for all   1693 data
REM    102 parameters refined using      0 restraints
END
WGHT      0.0236      0.0583
REM Highest difference peak  0.438,  deepest hole -0.440
Q1    1   0.7500  0.4156  0.2500  10.50000  0.05    0.44
Q2    1  -0.1071 -0.0598  0.0661  11.00000  0.05    0.35
Q3    1   0.0543  0.1824  0.1419  11.00000  0.05    0.33
Q4    1  -0.0395  0.0610  0.1176  11.00000  0.05    0.29
Q5    1  -0.0471  0.2081  0.1091  11.00000  0.05    0.28
Q6    1  -0.4591  0.1210  0.0368  11.00000  0.05    0.28
Q7    1   0.4837  0.4075  0.2243  11.00000  0.05    0.27
Q8    1   0.2685 -0.0978  0.1436  11.00000  0.05    0.27
Q9    1   0.0397 -0.0752  0.1238  11.00000  0.05    0.27
Q10   1   0.6345  0.4581  0.2030  11.00000  0.05    0.27
Q11   1  -0.0054 -0.1455  0.2065  11.00000  0.05    0.26
Q12   1  -0.3143 -0.1219  0.1297  11.00000  0.05    0.26
Q13   1   0.1396 -0.2084  0.1386  11.00000  0.05    0.25
Q14   1   0.8742  0.4635  0.2002  11.00000  0.05    0.25
Q15   1  -0.2237 -0.0906  0.0285  11.00000  0.05    0.25
Q16   1   0.4258  0.0270  0.1833  11.00000  0.05    0.25
Q17   1   0.0376 -0.4729  0.0616  11.00000  0.05    0.25
Q18   1   0.2958  0.1354  0.1625  11.00000  0.05    0.24
Q19   1   0.0604  0.1807  0.0915  11.00000  0.05    0.24
Q20   1   0.0385  0.0042  0.0890  11.00000  0.05    0.24
;
