# Supplementary material for: catena-Poly[[(nitrito-κ2 O,O′)silver(I)]-μ-1,2-bis­[1-(pyridin-4-yl)ethyl­idene]hydrazine-κ2 N:N′]
Source: Acta Crystallogr Sect E Struct Rep Online. 2011 Jul 23;67(Pt 8):m1138. doi: 10.1107/S1600536811028546 (PMC3212196; doi:10.1107/S1600536811028546)
Supplement: Supplementary file 2 [file e-67-m1138-Isup2.hkl]

#
# h,k,l, Fc-squared, Fo-squared, sigma(Fo-squared) and status flag
#
data_I
_shelx_title ' irish1 123K orange prism 0.3 0.3 0.28'
_shelx_refln_list_code          4
_shelx_F_calc_maximum      124.80
_exptl_crystal_F_000       392.00
_reflns_d_resolution_high  0.7707
 
loop_
 _symmetry_equiv_pos_as_xyz
 'x, y, z'
 '-x+1/2, y, -z+1/2'
 '-x, -y, -z'
 'x-1/2, -y, z-1/2'
 
_cell_length_a     4.8645
_cell_length_b     7.3283
_cell_length_c    20.7228
_cell_angle_alpha  90.000
_cell_angle_beta   93.710
_cell_angle_gamma  90.000
 
_shelx_F_squared_multiplier     1.000
 
loop_
 _refln_index_h
 _refln_index_k
 _refln_index_l
 _refln_F_squared_calc
 _refln_F_squared_meas
 _refln_F_squared_sigma
 _refln_observed_status
   2   0   0    10324.41    10118.09    129.73 o
   4   0   0     2567.80     2694.26     70.71 o
   6   0   0      956.68     1025.55     66.60 o
   0   1   0    12600.29    11465.92    208.62 o
   1   1   0     1104.89     1108.71     13.47 o
   2   1   0      221.40      248.73      6.16 o
   3   1   0      909.77      856.35     16.11 o
   4   1   0        2.53        5.99      8.66 o
   5   1   0      143.07      126.89     15.91 o
   6   1   0       85.35       83.59     37.98 o
   0   2   0      788.63      756.52     11.64 o
   1   2   0     4229.17     4238.94     39.61 o
   2   2   0     2937.39     3101.04     32.36 o
   3   2   0     1005.48      973.10     48.12 o
   4   2   0     1372.55     1421.82     29.87 o
   5   2   0       16.47       23.17     13.20 o
   6   2   0      241.43      270.83     94.89 o
   0   3   0     5807.82     5831.54     73.69 o
   1   3   0     1137.11     1125.25     28.81 o
   2   3   0     3614.06     3628.36     49.66 o
   3   3   0      609.64      578.02     12.72 o
   4   3   0     1367.06     1388.24     27.56 o
   5   3   0      651.51      623.28     85.59 o
   0   4   0      148.26      118.23      5.40 o
   1   4   0     3109.64     3100.00     41.83 o
   2   4   0      274.24      284.21      8.98 o
   3   4   0     1768.61     1784.86     26.14 o
   4   4   0      187.31      169.12     18.03 o
   5   4   0      840.69      799.49     35.50 o
   0   5   0      875.58      838.06     18.82 o
   1   5   0      101.54      107.92      6.80 o
   2   5   0      792.61      795.37     17.90 o
   3   5   0      151.03      153.83     11.49 o
   4   5   0     1206.07     1258.54     37.24 o
   5   5   0       23.91       12.83     33.36 o
   0   6   0      475.19      482.99     13.33 o
   1   6   0     1542.35     1512.29     44.72 o
   2   6   0       57.19       71.12     10.84 o
   3   6   0      576.37      577.89     18.47 o
   4   6   0      251.56      274.30     35.29 o
   0   7   0      831.80      868.05     39.94 o
   1   7   0      939.48      931.80     30.67 o
   2   7   0     1127.45     1110.11     31.23 o
   3   7   0      326.98      307.80     24.14 o
   4   7   0      299.61      256.23     35.48 o
   0   8   0      599.25      612.89     44.61 o
   1   8   0        6.26       16.21     12.25 o
   2   8   0      534.85      507.45     27.53 o
   3   8   0      107.16       82.74     29.71 o
   0   9   0        7.80       28.96     61.15 o
   1   9   0      186.39      183.60     31.58 o
   2   9   0       12.68      -48.61     89.95 o
  -5   0   1     1021.21     1016.44     43.37 o
  -3   0   1     9646.18     9782.14    155.91 o
  -1   0   1     6010.53     6009.21     83.28 o
   1   0   1     6843.57     6717.55     99.83 o
   3   0   1     3362.69     3301.48     53.51 o
   5   0   1     2554.05     2720.31     78.53 o
  -6   1   1      747.81      735.73     46.58 o
  -5   1   1        2.94      -33.07     27.53 o
  -4   1   1     1521.94     1524.31     30.21 o
  -3   1   1      688.84      737.55     13.01 o
  -2   1   1     2030.01     1984.50     22.22 o
  -1   1   1      956.03      987.93     11.86 o
   0   1   1     6497.56     6289.30     55.82 o
   1   1   1      823.66      854.37     11.05 o
   2   1   1     4063.98     4007.29     41.29 o
   3   1   1       17.48       14.81      4.58 o
   4   1   1     2529.18     2556.28     46.08 o
   5   1   1      717.46      678.73     25.49 o
   6   1   1      671.27      656.06     34.81 o
  -6   2   1      605.99      607.09     40.41 o
  -5   2   1      473.60      506.30     21.68 o
  -4   2   1      960.13      941.75     21.08 o
  -3   2   1      258.03      237.31      8.57 o
  -2   2   1     1617.12     1591.44     19.12 o
  -1   2   1      150.19      150.14      3.72 o
   0   2   1     4139.85     4170.58     41.64 o
   1   2   1     1629.86     1606.23     17.15 o
   2   2   1     1047.16      964.63     13.28 o
   3   2   1     1233.00     1262.98     20.63 o
   4   2   1     1066.80     1113.69     24.11 o
   5   2   1       47.31       94.64     18.67 o
   6   2   1      273.63      294.27     33.57 o
  -5   3   1      519.83      546.31     20.07 o
  -4   3   1      734.56      662.19     17.68 o
  -3   3   1     1729.50     1716.47     24.05 o
  -2   3   1     1600.46     1606.82     28.74 o
  -1   3   1     1374.02     1338.80     19.63 o
   0   3   1     3456.74     3518.77     44.53 o
   1   3   1     4628.87     4596.13     65.57 o
   2   3   1     3299.83     3411.57     32.53 o
   3   3   1     3382.86     3458.08     43.12 o
   4   3   1      649.26      657.92     28.30 o
   5   3   1      517.12      543.99     24.81 o
  -5   4   1        1.76       -5.10     14.76 o
  -4   4   1     1904.41     1972.45     38.96 o
  -3   4   1        6.67        6.76      5.46 o
  -2   4   1     1848.91     1904.55     24.02 o
  -1   4   1     1073.13     1110.36     14.25 o
   0   4   1     4217.70     4326.97     49.34 o
   1   4   1      634.62      699.86     10.75 o
   2   4   1     3123.48     3195.24     38.89 o
   3   4   1       48.08       47.19     12.13 o
   4   4   1     1280.10     1233.22     25.97 o
   5   4   1       11.13       24.61     18.13 o
  -5   5   1      138.59      144.88     42.22 o
  -4   5   1       96.93       93.00     17.23 o
  -3   5   1      300.50      303.49     12.48 o
  -2   5   1      130.19      126.82     10.52 o
  -1   5   1     1181.88     1210.61     19.16 o
   0   5   1      100.75      107.48      5.84 o
   1   5   1     2761.04     2836.77     40.10 o
   2   5   1      110.49      105.47     34.52 o
   3   5   1      516.16      571.57     33.88 o
   4   5   1       48.66       54.85     16.87 o
   5   5   1      646.47      608.82     41.52 o
  -4   6   1      571.57      625.19     32.78 o
  -3   6   1      149.57      150.55     21.04 o
  -2   6   1     3236.03     3302.27     52.92 o
  -1   6   1      272.02      281.45     11.75 o
   0   6   1     1661.20     1704.62     25.05 o
   1   6   1     1250.39     1144.13     22.07 o
   2   6   1      869.19      869.69     20.29 o
   3   6   1       80.51       68.92     13.60 o
   4   6   1      620.05      623.36     38.64 o
  -4   7   1      150.78      142.00     54.02 o
  -3   7   1      319.62      315.24     21.99 o
  -2   7   1     1048.41     1056.21     32.81 o
  -1   7   1      850.99      846.72     24.04 o
   0   7   1      506.62      520.97     20.47 o
   1   7   1      230.69      263.53     31.18 o
   2   7   1      414.55      402.11     18.56 o
   3   7   1      435.75      371.45     24.45 o
   4   7   1      729.68      735.04     48.14 o
  -3   8   1      412.98      407.48     36.81 o
  -2   8   1      137.36      150.99     51.07 o
  -1   8   1      518.93      548.68     24.13 o
   0   8   1      391.77      407.53     26.04 o
   1   8   1      329.27      394.28     21.59 o
   2   8   1      237.19      263.41     44.91 o
   3   8   1      260.26      251.77     35.79 o
  -2   9   1      293.80      263.51     33.46 o
  -1   9   1        5.31       19.65     48.12 o
   0   9   1      656.57      568.09     34.90 o
   1   9   1       46.52       38.25     31.78 o
   2   9   1      461.81      252.92     64.93 o
  -6   0   2      587.55      579.50     53.51 o
  -4   0   2     2570.12     2500.75     75.20 o
  -2   0   2     7441.33     7195.55     97.27 o
   0   0   2     7737.29     7250.34    134.23 o
   2   0   2     6639.68     6404.31     97.52 o
   4   0   2      801.56      858.60     33.62 o
   6   0   2      397.82      385.35     36.57 o
  -6   1   2        0.23       12.70     24.32 o
  -5   1   2      331.64      345.94     19.92 o
  -4   1   2       28.26       36.21     23.16 o
  -3   1   2     3579.00     3718.05     69.87 o
  -2   1   2       82.01       90.31      7.06 o
  -1   1   2     6578.83     6444.50     56.94 o
   0   1   2      207.60      227.13      6.48 o
   1   1   2     8196.70     7825.68     67.24 o
   2   1   2      332.30      318.25      6.31 o
   3   1   2     2692.74     2694.26     34.16 o
   4   1   2        0.96        9.06      9.64 o
   5   1   2     1624.06     1582.04     47.32 o
   6   1   2       24.47        6.52     23.03 o
  -6   2   2      622.85      629.18     51.78 o
  -5   2   2      162.45      178.51     19.95 o
  -4   2   2      608.32      613.96     19.60 o
  -3   2   2     2923.69     3043.58     37.64 o
  -2   2   2     1857.97     1895.90     19.87 o
  -1   2   2     3439.97     3441.03     31.11 o
   0   2   2     2109.02     2045.88     20.23 o
   1   2   2     2279.94     2244.87     21.99 o
   2   2   2      317.80      276.90      7.70 o
   3   2   2     1396.56     1384.61     21.62 o
   4   2   2      781.23      810.26     19.57 o
   5   2   2      831.51      847.65     31.55 o
   6   2   2      289.37      294.23     52.16 o
  -5   3   2      262.40      232.67     28.42 o
  -4   3   2      842.98      776.54     37.15 o
  -3   3   2      292.48      268.73      9.00 o
  -2   3   2     4244.51     4302.23     51.71 o
  -1   3   2      812.97      747.52     10.82 o
   0   3   2    10812.95    11010.45    168.62 o
   1   3   2     2913.95     3033.48     30.27 o
   2   3   2     2207.52     2074.30     30.93 o
   3   3   2      267.95      256.03     10.78 o
   4   3   2      918.84      946.89     21.99 o
   5   3   2      203.31      244.90     21.30 o
  -5   4   2      384.19      354.73     23.78 o
  -4   4   2      411.68      348.94     25.79 o
  -3   4   2     1299.04     1326.40     20.49 o
  -2   4   2      643.29      683.87     12.15 o
  -1   4   2      716.88      654.06     19.38 o
   0   4   2       24.64       16.66      4.49 o
   1   4   2     2639.20     2724.03     27.67 o
   2   4   2      330.36      342.31      8.44 o
   3   4   2      134.17      143.36      8.85 o
   4   4   2      182.66      163.89     11.68 o
   5   4   2      604.92      567.56     46.32 o
  -5   5   2        0.41        1.28     11.49 o
  -4   5   2     1565.48     1649.90     43.09 o
  -3   5   2      237.13      240.12     11.56 o
  -2   5   2     3582.82     3637.37     51.88 o
  -1   5   2       15.84       11.70      5.20 o
   0   5   2     1889.05     1908.27     24.17 o
   1   5   2      277.99      264.30     10.46 o
   2   5   2     2272.96     2296.29     33.73 o
   3   5   2      255.64      262.61     11.17 o
   4   5   2     1892.31     1872.41     45.40 o
   5   5   2       36.90       25.83     30.51 o
  -4   6   2      366.55      377.48     29.47 o
  -3   6   2      283.37      316.01     34.13 o
  -2   6   2     1361.71     1390.23     34.00 o
  -1   6   2      778.66      831.21     18.84 o
   0   6   2      187.06      172.62      6.99 o
   1   6   2      542.63      576.38     20.72 o
   2   6   2      108.91      112.87     13.47 o
   3   6   2      981.95      939.03     41.58 o
   4   6   2      282.43      300.63     26.18 o
  -4   7   2      223.47      267.57     78.73 o
  -3   7   2      372.82      381.32     29.58 o
  -2   7   2      271.52      301.87     21.95 o
  -1   7   2      487.96      532.67     33.68 o
   0   7   2     1296.66     1320.54     89.25 o
   1   7   2      506.52      523.48     43.57 o
   2   7   2     1168.78     1165.39     39.20 o
   3   7   2      355.39      322.57     44.78 o
   4   7   2      284.90      294.41     51.65 o
  -3   8   2       17.87        4.16     34.01 o
  -2   8   2      287.28      309.86     36.70 o
  -1   8   2      133.25      157.72     32.79 o
   0   8   2      412.64      396.38     27.04 o
   1   8   2      263.71      224.27     25.02 o
   2   8   2      475.84      444.05     77.31 o
   3   8   2      304.79      271.20     52.10 o
  -2   9   2       35.72       66.66     39.72 o
  -1   9   2      562.26      530.39     57.68 o
   0   9   2        5.45      -23.25     23.29 o
   1   9   2     1129.58     1273.01     79.52 o
  -5   0   3      399.58      458.88     39.91 o
  -3   0   3     4388.36     4349.23     66.09 o
  -1   0   3     3836.12     3809.51     48.63 o
   1   0   3     7755.66     7459.25    111.38 o
   3   0   3     3709.21     3608.81     68.91 o
   5   0   3     1141.31     1105.11     61.98 o
  -6   1   3      906.46      872.46     46.36 o
  -5   1   3        3.73      -20.22     13.48 o
  -4   1   3     1531.24     1485.01     29.82 o
  -3   1   3      201.80      202.24      8.04 o
  -2   1   3     4591.06     4508.36     43.82 o
  -1   1   3      367.99      400.21      7.89 o
   0   1   3     8057.21     7748.41     75.64 o
   1   1   3        1.94        4.58      0.91 o
   2   1   3     6952.73     7052.27     71.91 o
   3   1   3      180.72      183.20     14.82 o
   4   1   3      773.90      798.60     18.66 o
   5   1   3       20.68       24.24     15.93 o
   6   1   3      320.90      329.02     28.36 o
  -6   2   3      508.85      487.58     53.25 o
  -5   2   3      356.61      372.56     24.70 o
  -4   2   3      808.83      795.85     19.36 o
  -3   2   3      168.65      146.95      7.89 o
  -2   2   3     1662.79     1661.73     17.45 o
  -1   2   3     2091.70     2074.66     21.24 o
   0   2   3     3569.10     3538.19     36.16 o
   1   2   3     3290.11     3387.65     37.47 o
   2   2   3     4539.98     4733.70     44.87 o
   3   2   3     1376.66     1424.77     21.90 o
   4   2   3      393.67      407.48     15.10 o
   5   2   3     1235.94     1323.85     58.90 o
   6   2   3      257.34      280.45     28.71 o
  -5   3   3      542.77      497.27     23.62 o
  -4   3   3      155.45      139.31     26.69 o
  -3   3   3     1376.56     1332.22     28.68 o
  -2   3   3     1994.49     1997.06     22.64 o
  -1   3   3     7657.11     7666.10     75.20 o
   0   3   3      908.03      830.60      9.92 o
   1   3   3     5095.07     5163.97     69.36 o
   2   3   3      438.14      405.10      8.66 o
   3   3   3     1167.27     1158.94     20.52 o
   4   3   3      440.71      424.31     21.62 o
   5   3   3      995.15     1058.02     35.25 o
  -5   4   3      126.80      110.87     35.16 o
  -4   4   3       76.13       72.43     11.36 o
  -3   4   3      236.68      213.64     16.49 o
  -2   4   3     1966.22     2032.87     24.93 o
  -1   4   3       18.55       21.08      3.58 o
   0   4   3      837.77      756.06     11.60 o
   1   4   3      663.60      669.10     14.76 o
   2   4   3     1931.44     1973.30     26.70 o
   3   4   3      402.01      399.01     12.63 o
   4   4   3      755.83      800.68     21.89 o
   5   4   3        1.01       -5.21     37.09 o
  -5   5   3      914.13      799.80     45.75 o
  -4   5   3      151.12      157.77     17.80 o
  -3   5   3     1394.07     1394.37     31.60 o
  -2   5   3      155.00      147.89      9.00 o
  -1   5   3     1766.21     1774.85     30.16 o
   0   5   3       15.69       14.63      4.46 o
   1   5   3     5316.11     5430.76     61.51 o
   2   5   3      295.70      296.38      8.81 o
   3   5   3     2640.44     2722.51     45.76 o
   4   5   3        0.57        4.72     37.73 o
   5   5   3      584.24      609.14     53.57 o
  -4   6   3      683.85      685.71     33.23 o
  -3   6   3      115.05      104.00     19.12 o
  -2   6   3      516.49      512.89     18.74 o
  -1   6   3      136.47      129.53      9.03 o
   0   6   3      809.52      847.69     24.12 o
   1   6   3     1518.77     1513.76     26.56 o
   2   6   3      386.44      421.74     15.09 o
   3   6   3      364.73      340.03     16.71 o
   4   6   3      661.44      653.12     33.36 o
  -4   7   3      188.72      155.79     30.80 o
  -3   7   3      819.90      807.70     35.22 o
  -2   7   3      380.15      379.77     34.13 o
  -1   7   3     1170.11     1187.27     30.51 o
   0   7   3      517.68      549.69     20.79 o
   1   7   3      186.08      206.65     17.20 o
   2   7   3      571.78      588.65     18.28 o
   3   7   3      252.56      294.76     34.39 o
   4   7   3      455.93      424.23     38.37 o
  -3   8   3      333.41      305.63     34.13 o
  -2   8   3      225.69      209.32     23.55 o
  -1   8   3      406.39      441.78     27.50 o
   0   8   3      186.68      189.99     20.27 o
   1   8   3      394.90      392.35     24.70 o
   2   8   3       47.51       12.83     25.66 o
   3   8   3      310.18      283.55     32.54 o
  -1   9   3        8.81       -8.13     28.10 o
   0   9   3      602.93      557.59     39.83 o
   1   9   3       36.99       65.57     46.45 o
  -6   0   4     1372.30     1361.37     82.00 o
  -4   0   4     1439.15     1406.67     42.99 o
  -2   0   4     3436.13     3413.63     46.07 o
   0   0   4     3492.43     3485.11     46.58 o
   2   0   4    13131.86    12911.28    170.93 o
   4   0   4     1262.68     1309.02     31.05 o
   6   0   4      809.08      780.71     47.99 o
  -6   1   4      365.36      380.22     70.26 o
  -5   1   4     1207.18     1246.29     33.81 o
  -4   1   4        9.84        9.95      8.52 o
  -3   1   4     2415.53     2426.45     31.12 o
  -2   1   4       58.66       56.86      3.34 o
  -1   1   4     5053.06     5040.95     43.15 o
   0   1   4      200.80      214.07      3.30 o
   1   1   4     2465.71     2386.70     23.40 o
   2   1   4     2387.28     2607.57     29.00 o
   3   1   4     2422.05     2348.77     33.31 o
   4   1   4       18.68       29.10      7.73 o
   5   1   4     1378.80     1414.76     38.11 o
   6   1   4       66.24       93.99     22.23 o
  -6   2   4       20.20       43.01     35.99 o
  -5   2   4      530.11      501.52     23.23 o
  -4   2   4      735.82      723.95     28.10 o
  -3   2   4      636.77      620.31     15.08 o
  -2   2   4     1723.75     1698.71     18.47 o
  -1   2   4     2993.51     2982.34     27.67 o
   0   2   4      862.20      871.34     10.52 o
   1   2   4     2214.62     2221.06     21.12 o
   2   2   4      811.26      760.82      8.99 o
   3   2   4     1462.38     1446.33     24.51 o
   4   2   4     1307.58     1331.38     45.55 o
   5   2   4     1154.83     1175.96     63.39 o
   6   2   4      472.70      404.15     29.69 o
  -5   3   4      311.22      296.63     19.79 o
  -4   3   4     1776.64     1824.78     37.81 o
  -3   3   4     1651.64     1637.01     24.54 o
  -2   3   4     2847.86     2811.52     26.44 o
  -1   3   4     2266.60     2304.23     25.73 o
   0   3   4      669.46      613.66      8.50 o
   1   3   4     1748.06     1738.17     17.60 o
   2   3   4     1443.19     1417.66     18.04 o
   3   3   4     1066.64     1077.00     31.82 o
   4   3   4      653.88      653.59     17.95 o
   5   3   4      157.92      187.52     22.33 o
  -5   4   4      632.15      659.71     32.57 o
  -4   4   4       15.96        2.69     19.89 o
  -3   4   4     1938.79     1982.18     38.11 o
  -2   4   4      298.07      292.97      6.67 o
  -1   4   4     3313.86     3425.63     35.56 o
   0   4   4      498.15      528.05      8.23 o
   1   4   4     2432.72     2588.94     43.63 o
   2   4   4       10.07        9.60      5.13 o
   3   4   4     2760.29     2789.81     44.09 o
   4   4   4        1.23        9.17      8.85 o
   5   4   4     1024.65     1001.68     44.87 o
  -5   5   4       23.20       -4.55     11.59 o
  -4   5   4      329.98      324.75     21.32 o
  -3   5   4      124.11      129.18     12.93 o
  -2   5   4     2415.33     2445.68     54.79 o
  -1   5   4       68.65       77.98      5.99 o
   0   5   4     1644.15     1648.20     23.16 o
   1   5   4      179.38      172.54      6.12 o
   2   5   4      812.37      825.25     15.24 o
   3   5   4       75.22       72.01      8.35 o
   4   5   4      400.69      418.78     46.77 o
   5   5   4       19.88       59.32     24.17 o
  -4   6   4       50.18       57.16     25.09 o
  -3   6   4      517.99      539.91     49.92 o
  -2   6   4      917.04      914.84     66.21 o
  -1   6   4     1367.24     1386.22     56.33 o
   0   6   4      100.88       94.48      6.60 o
   1   6   4     3532.94     3549.08     48.92 o
   2   6   4       79.87       93.74     11.04 o
   3   6   4      820.95      865.33     24.57 o
   4   6   4       26.43       31.64     34.71 o
  -4   7   4      264.37      220.40     30.23 o
  -3   7   4      246.51      196.16     24.36 o
  -2   7   4       97.10       97.46     19.78 o
  -1   7   4      453.61      419.42     34.84 o
   0   7   4      710.12      677.87     23.77 o
   1   7   4     1298.54     1324.53     52.68 o
   2   7   4      285.72      321.45     17.10 o
   3   7   4      239.13      228.10     22.52 o
   4   7   4      132.83       80.84     30.93 o
  -3   8   4      150.07      154.85     28.97 o
  -2   8   4      302.34      321.59     26.34 o
  -1   8   4      359.86      309.57     23.86 o
   0   8   4      689.70      671.81     28.48 o
   1   8   4      197.66      183.52     22.64 o
   2   8   4      704.16      698.84     49.28 o
   3   8   4      498.29      391.00     36.83 o
  -1   9   4      559.32      512.49     78.15 o
   0   9   4        0.29        4.96     41.58 o
   1   9   4      318.79      258.70     53.00 o
  -5   0   5     1101.44     1153.23     55.95 o
  -3   0   5     3567.59     3613.17     55.95 o
   1   0   5     8859.04     8488.78    112.15 o
   3   0   5     3189.90     3223.71     56.98 o
   5   0   5     1503.40     1491.23     55.31 o
  -6   1   5       67.97       84.67     28.17 o
  -5   1   5        6.38        8.41     13.89 o
  -4   1   5      482.51      493.62     16.06 o
  -3   1   5        4.29        4.44      4.95 o
  -2   1   5     1395.97     1320.79     14.74 o
  -1   1   5    11034.78    11130.42     93.42 o
   0   1   5     1166.43     1178.06     11.20 o
   1   1   5        3.95        5.82      1.28 o
   2   1   5     1129.54     1067.37     21.04 o
   3   1   5      114.92      113.27      5.85 o
   4   1   5      216.97      224.44      9.92 o
   5   1   5      224.11      258.32     22.29 o
   6   1   5      402.60      376.10     28.65 o
  -6   2   5        5.59       40.09     24.19 o
  -5   2   5      725.85      692.13     24.90 o
  -4   2   5      405.34      403.03     15.14 o
  -3   2   5     1869.92     1911.99     27.00 o
  -2   2   5     1813.29     1784.46     21.08 o
  -1   2   5     1689.25     1621.17     16.33 o
   0   2   5     3620.97     3633.61     35.05 o
   1   2   5     6998.75     7223.24     64.17 o
   2   2   5     1720.88     1701.40     35.55 o
   3   2   5     3191.71     3179.62     42.57 o
   4   2   5       32.26       37.72     12.83 o
   5   2   5      619.71      637.46     26.19 o
  -5   3   5      640.14      639.90     27.37 o
  -4   3   5      313.91      307.74     27.78 o
  -3   3   5     1621.78     1642.09     24.99 o
  -2   3   5      700.01      688.30     11.75 o
  -1   3   5     2926.53     3012.44     33.00 o
   0   3   5      851.74      830.71     17.52 o
   1   3   5     2355.44     2343.12     24.05 o
   2   3   5      800.63      768.72     11.25 o
   3   3   5     1325.48     1332.44     20.33 o
   4   3   5     1034.44      997.33     26.76 o
   5   3   5      391.74      412.64     41.06 o
  -5   4   5       84.83       82.93     27.59 o
  -4   4   5      857.76      873.11     32.91 o
  -3   4   5       81.83       86.65      8.98 o
  -2   4   5     2163.55     2127.78     39.59 o
  -1   4   5        2.31        2.00      7.12 o
   0   4   5     2957.00     2997.08     42.99 o
   1   4   5       14.13       12.32      3.08 o
   2   4   5     2872.18     2913.71     38.02 o
   3   4   5       78.68       78.59      7.03 o
   4   4   5     1351.88     1360.12     68.46 o
   5   4   5       27.51       17.38     19.81 o
  -5   5   5      657.15      647.64     34.11 o
  -4   5   5       55.07       25.80     17.78 o
  -3   5   5      586.96      566.17     43.18 o
  -2   5   5      107.58      102.40     15.27 o
  -1   5   5     1273.08     1305.59     21.72 o
   0   5   5       48.06       49.38      5.92 o
   1   5   5     1708.04     1712.73     23.52 o
   2   5   5      212.37      237.19      9.74 o
   3   5   5     2305.23     2335.77     40.35 o
   4   5   5       17.38        4.72     23.39 o
   5   5   5      600.60      483.67     87.07 o
  -4   6   5      386.24      423.87     41.78 o
  -3   6   5        1.51        5.31     18.07 o
  -2   6   5     1066.65      984.68     33.35 o
  -1   6   5      161.18      162.50     26.88 o
   0   6   5     1419.92     1385.83     23.67 o
   1   6   5        9.44       11.55      8.57 o
   2   6   5      567.35      580.93     18.23 o
   3   6   5      203.02      183.63     14.06 o
   4   6   5      478.27      433.30     41.51 o
  -4   7   5      183.57      192.12     29.81 o
  -3   7   5      705.81      682.90     36.44 o
  -2   7   5      729.49      692.44     33.23 o
  -1   7   5      459.54      449.21     19.66 o
   0   7   5     1018.21      988.39     28.11 o
   1   7   5      792.11      821.55     37.41 o
   2   7   5      484.69      507.13     22.38 o
   3   7   5      273.21      260.56     35.42 o
   4   7   5      327.99      241.76     35.67 o
  -3   8   5      449.10      494.01     39.71 o
  -2   8   5        7.48        5.77     18.43 o
  -1   8   5      701.43      757.42     34.58 o
   0   8   5       12.00       13.72     19.89 o
   1   8   5      803.99      808.16     39.09 o
   2   8   5      141.34      111.79     24.88 o
   3   8   5      547.16      468.12     35.67 o
  -1   9   5        0.14       63.49     26.99 o
   0   9   5      135.28      129.70     28.97 o
   1   9   5       40.03       75.37     29.98 o
  -6   0   6      449.99      463.50     38.63 o
  -4   0   6     3435.97     3591.61     85.85 o
  -2   0   6     1848.45     1762.64     24.12 o
   0   0   6     1700.30     1658.95     20.40 o
   2   0   6     2925.74     2864.16     49.79 o
   4   0   6     3311.33     3376.03     62.49 o
   6   0   6      210.85      150.14     33.36 o
  -6   1   6       14.71        9.69     25.60 o
  -5   1   6      773.36      771.11     33.81 o
  -4   1   6      500.94      468.44     15.66 o
  -3   1   6     1192.69     1158.53     26.95 o
  -2   1   6       14.13       14.26      2.77 o
  -1   1   6     4776.69     4755.11     38.47 o
   0   1   6       15.63       23.58      1.99 o
   1   1   6     4297.16     4222.98     37.73 o
   2   1   6      520.73      495.29      9.56 o
   3   1   6     3878.65     3914.47     44.01 o
   4   1   6     1492.77     1495.56     29.40 o
   5   1   6     1261.52     1206.16     35.16 o
   6   1   6       17.92       -5.41     28.81 o
  -6   2   6      199.02      190.17     26.25 o
  -5   2   6      450.79      457.91     32.53 o
  -4   2   6      295.56      295.92     14.24 o
  -3   2   6      692.51      671.84     13.13 o
  -2   2   6      806.36      794.90     16.17 o
  -1   2   6     2357.61     2346.82     19.94 o
   0   2   6     3609.55     3614.36     33.09 o
   1   2   6      930.29      853.99     20.85 o
   2   2   6     3051.76     3162.97     44.27 o
   3   2   6     1695.80     1692.18     23.36 o
   4   2   6      192.07      182.73     10.40 o
   5   2   6      509.33      482.30     27.46 o
  -5   3   6      377.46      341.89     22.23 o
  -4   3   6      698.54      716.86     20.17 o
  -3   3   6      839.55      831.14     16.61 o
  -2   3   6      343.88      326.61     19.44 o
  -1   3   6     2258.60     2291.98     22.83 o
   0   3   6     1749.12     1686.80     18.69 o
   1   3   6     3722.22     3834.29     64.10 o
   2   3   6     2797.69     2910.65     34.32 o
   3   3   6     1006.08     1045.14     26.63 o
   4   3   6      523.34      546.78     20.69 o
   5   3   6      189.75      180.26     19.31 o
  -5   4   6     1073.28     1045.99     42.22 o
  -4   4   6        8.55        3.66     10.92 o
  -3   4   6     1093.46     1125.27     29.83 o
  -2   4   6      259.84      273.38      9.56 o
  -1   4   6     3515.20     3665.83     44.41 o
   0   4   6       70.87       80.17      4.23 o
   1   4   6     3598.76     3703.12     38.12 o
   2   4   6      485.12      486.22     10.22 o
   3   4   6     2034.62     2076.28     32.30 o
   4   4   6        1.08       12.27     25.79 o
   5   4   6      251.03      227.09     28.50 o
  -5   5   6       77.61      101.28     50.82 o
  -4   5   6      199.10      230.57     22.26 o
  -3   5   6      105.61       89.86     16.24 o
  -2   5   6     1345.10     1356.37     38.22 o
  -1   5   6       63.55       61.74     11.68 o
   0   5   6     3656.57     3726.38     43.64 o
   1   5   6       39.04       29.27      5.18 o
   2   5   6     1089.95     1101.59     22.61 o
   3   5   6       56.93       56.59      9.51 o
   4   5   6     1234.43     1351.65     47.09 o
   5   5   6       24.11       12.68     25.62 o
  -4   6   6       44.93       45.47     37.98 o
  -3   6   6     2032.08     2028.63     58.10 o
  -2   6   6       74.80       66.22     15.71 o
  -1   6   6     1248.85     1230.54     28.35 o
   0   6   6      511.73      454.77     11.15 o
   1   6   6      959.87      969.03     18.92 o
   2   6   6        7.67       -2.14     10.44 o
   3   6   6      736.89      783.29     30.51 o
   4   6   6       69.56       71.43     24.83 o
  -4   7   6      133.51      148.76     32.49 o
  -3   7   6      706.24      719.90     58.64 o
  -2   7   6      353.36      333.56     25.86 o
  -1   7   6      480.93      523.06     23.58 o
   0   7   6       86.56      113.54     20.60 o
   1   7   6      563.23      556.11     19.39 o
   2   7   6      317.19      289.22     17.55 o
   3   7   6     1001.09     1039.76     36.47 o
  -3   8   6       84.61       94.31     58.64 o
  -2   8   6      528.82      537.97     32.83 o
  -1   8   6      376.55      336.26     27.40 o
   0   8   6      530.72      569.22     28.98 o
   1   8   6      318.82      281.82     65.12 o
   2   8   6      491.33      519.22     47.40 o
   3   8   6        6.19       23.10     29.51 o
  -1   9   6      514.83      520.49     55.08 o
   0   9   6        4.07       26.77     22.20 o
   1   9   6      446.39      457.23     71.99 o
  -5   0   7      883.48      929.31     50.17 o
  -3   0   7     2143.56     2118.86     36.32 o
  -1   0   7     3801.71     3712.88     47.99 o
   1   0   7     2926.31     2791.78     34.13 o
   3   0   7      656.00      681.91     20.53 o
   5   0   7      563.42      589.90     36.57 o
  -6   1   7      112.63      105.40     28.23 o
  -5   1   7       51.49       40.25     20.60 o
  -4   1   7     1560.07     1615.61     29.76 o
  -3   1   7       58.05       49.01      5.71 o
  -2   1   7     2938.69     2964.78     27.58 o
  -1   1   7      571.14      559.96      6.50 o
   0   1   7     6254.90     6122.59     57.39 o
   1   1   7     1559.24     1509.08     14.69 o
   2   1   7     3348.09     3295.34     34.89 o
   3   1   7      133.03      129.31      8.47 o
   4   1   7     2281.46     2301.22     77.25 o
   5   1   7       80.90       63.78     37.34 o
  -6   2   7       40.20       -3.19     31.80 o
  -5   2   7      381.78      392.10     26.18 o
  -4   2   7     1220.61     1240.58     37.98 o
  -3   2   7     1736.69     1744.93     25.84 o
  -2   2   7     1871.52     1895.21     21.81 o
  -1   2   7     4003.36     3972.65     38.34 o
   0   2   7     1870.42     1865.26     20.71 o
   1   2   7     1793.47     1735.89     19.86 o
   2   2   7     1619.79     1697.08     20.87 o
   3   2   7     1778.27     1745.77     31.44 o
   4   2   7     1085.50     1075.91     24.76 o
   5   2   7      593.45      638.01     28.75 o
  -5   3   7      284.74      298.12     32.85 o
  -4   3   7      106.17      115.84     13.17 o
  -3   3   7     1352.77     1424.40     40.23 o
  -2   3   7      379.05      362.17     18.99 o
  -1   3   7     3971.73     4004.98     36.92 o
   0   3   7     2168.80     2226.49     23.58 o
   1   3   7      972.54      870.86     11.35 o
   2   3   7      278.46      282.78      6.05 o
   3   3   7      812.52      813.06     17.66 o
   4   3   7      363.41      321.66     31.18 o
   5   3   7      438.83      466.69     26.67 o
  -5   4   7      186.10      182.98     41.38 o
  -4   4   7      680.40      734.00     35.22 o
  -3   4   7      106.81       97.31      8.63 o
  -2   4   7      598.74      581.39     17.32 o
  -1   4   7      151.48      150.64      5.89 o
   0   4   7     2589.62     2662.77     33.24 o
   1   4   7       23.10       30.68     12.83 o
   2   4   7      174.39      195.43      7.20 o
   3   4   7       89.58       83.97     10.65 o
   4   4   7      896.79      979.50     37.15 o
   5   4   7       23.80       52.52     37.21 o
  -5   5   7      971.10      981.96     82.96 o
  -4   5   7      133.08      115.69     22.78 o
  -3   5   7     2509.83     2590.39     82.19 o
  -2   5   7        0.31        7.46     10.42 o
  -1   5   7     2376.01     2347.24     37.79 o
   0   5   7      204.20      191.33      6.99 o
   1   5   7     3634.92     3638.63     45.49 o
   2   5   7      330.13      333.23     12.55 o
   3   5   7     3380.65     3373.32     98.29 o
   4   5   7       43.23       56.46     27.65 o
  -4   6   7      132.48      144.04     24.94 o
  -3   6   7      520.39      500.89     32.27 o
  -2   6   7      454.56      483.46     26.67 o
  -1   6   7       22.95       32.60     14.73 o
   0   6   7      326.48      307.39     10.44 o
   1   6   7        1.96        4.90      6.76 o
   2   6   7     1036.60     1072.77     34.26 o
   3   6   7      230.74      231.06     21.79 o
   4   6   7      266.25      275.94     61.34 o
  -4   7   7      211.86      224.18     40.81 o
  -3   7   7      108.89       82.96     25.54 o
  -2   7   7      385.39      422.14     26.41 o
  -1   7   7      633.63      647.77     25.70 o
   0   7   7      507.84      506.17     23.91 o
   1   7   7      853.47      815.71     56.08 o
   2   7   7      502.23      497.57     22.17 o
   3   7   7      248.75      231.42     23.14 o
  -3   8   7      288.30      266.36    110.74 o
  -2   8   7       88.39       68.49     20.67 o
  -1   8   7      541.52      536.99     49.15 o
   0   8   7      263.80      262.47     25.15 o
   1   8   7      733.67      651.43     41.19 o
   2   8   7      354.14      393.42     41.92 o
  -1   9   7       36.00      -15.65     76.16 o
   0   9   7      931.62      972.90     54.99 o
   1   9   7       55.36       83.90     36.18 o
  -6   0   8       87.91      106.38     29.51 o
  -4   0   8     1354.61     1395.89     48.12 o
  -2   0   8      495.42      461.96     10.78 o
   0   0   8     2711.98     2583.90     36.44 o
   2   0   8     2579.19     2580.18     43.63 o
   4   0   8     1493.17     1505.09     44.53 o
  -6   1   8        0.33      -47.80     34.01 o
  -5   1   8      724.18      702.16     26.16 o
  -4   1   8      332.25      349.97     15.91 o
  -3   1   8     1988.24     2015.89     27.84 o
  -2   1   8       12.69        9.27      4.49 o
  -1   1   8     4292.83     4323.04     38.23 o
   0   1   8      616.13      621.02      8.13 o
   1   1   8     7174.20     7329.47     67.15 o
   2   1   8      860.66      835.89     12.41 o
   3   1   8     1341.38     1346.64     35.61 o
   4   1   8      131.71      160.10     19.70 o
   5   1   8      525.38      547.14     46.07 o
  -5   2   8      363.31      388.83     22.72 o
  -4   2   8      205.71      196.65     13.37 o
  -3   2   8      706.31      722.97     14.90 o
  -2   2   8     2611.81     2616.73     40.36 o
  -1   2   8     2242.49     2269.47     22.83 o
   0   2   8     5316.57     5400.83     50.17 o
   1   2   8     4284.94     4410.02     44.58 o
   2   2   8     2731.80     2787.65     29.07 o
   3   2   8      628.40      627.78     14.58 o
   4   2   8     2007.65     1878.10     40.55 o
   5   2   8      434.58      431.11     51.52 o
  -5   3   8       50.41       30.94     19.02 o
  -4   3   8      364.12      370.26     18.33 o
  -3   3   8      822.12      840.07     25.09 o
  -2   3   8     1931.74     1930.54     28.30 o
  -1   3   8      583.32      561.07      9.37 o
   0   3   8     1765.28     1774.55     19.63 o
   1   3   8      438.88      412.56      6.66 o
   2   3   8      762.57      773.71     20.08 o
   3   3   8      539.17      551.44     19.38 o
   4   3   8     1186.16     1158.25     30.13 o
   5   3   8      134.30       89.38     19.01 o
  -5   4   8       36.85       21.25     26.82 o
  -4   4   8       42.57       31.01     35.29 o
  -3   4   8     1086.47     1114.07     23.04 o
  -2   4   8       39.27       44.20      6.70 o
  -1   4   8      911.14      899.83     13.44 o
   0   4   8       63.70       77.55      5.10 o
   1   4   8     2098.66     2113.76     31.12 o
   2   4   8      129.00      137.07      6.20 o
   3   4   8     1047.02     1122.98     27.55 o
   4   4   8        4.72        2.66     10.47 o
   5   4   8      575.39      472.90     35.56 o
  -5   5   8       84.94       84.40     31.21 o
  -4   5   8      912.27      952.45     34.53 o
  -3   5   8       41.62       56.59     18.60 o
  -2   5   8     1696.90     1692.90     36.70 o
  -1   5   8        0.10        3.87      5.75 o
   0   5   8     6192.93     6234.46     67.62 o
   1   5   8      214.42      205.00      8.31 o
   2   5   8     3663.93     3746.11     54.02 o
   3   5   8        0.04       17.55     12.23 o
   4   5   8     1018.46      986.43     63.01 o
  -4   6   8       29.32       35.96     25.54 o
  -3   6   8      309.57      338.16     27.09 o
  -2   6   8        6.19       -1.65     35.16 o
  -1   6   8      523.60      547.28     50.17 o
   0   6   8      886.05      816.62     28.87 o
   1   6   8      353.37      357.26     19.63 o
   2   6   8      176.30      146.88     14.61 o
   3   6   8      835.66      806.01     30.57 o
   4   6   8       21.99       29.02     23.29 o
  -3   7   8      242.27      259.58     58.19 o
  -2   7   8      530.49      482.34     28.61 o
  -1   7   8      423.93      470.22     23.44 o
   0   7   8       22.78       31.89     15.46 o
   1   7   8      621.96      654.32     23.75 o
   2   7   8      144.83      117.15     15.01 o
   3   7   8      644.20      667.99     40.42 o
  -2   8   8      443.32      374.97     30.99 o
  -1   8   8      204.53      157.48     22.63 o
   0   8   8      543.00      575.54     35.35 o
   1   8   8       78.21       98.79     24.14 o
   2   8   8      490.45      389.59     60.82 o
   0   9   8        6.69      -66.89    108.43 o
  -5   0   9      372.22      422.82     30.93 o
  -3   0   9      890.52      905.44     23.74 o
  -1   0   9      826.94      756.85     13.86 o
   1   0   9     8881.59     9025.04    115.75 o
   3   0   9     1054.89     1107.42     26.18 o
   5   0   9     1249.53     1237.41     50.43 o
  -6   1   9      467.41      365.47     36.76 o
  -5   1   9       17.83       32.68     14.47 o
  -4   1   9     1023.43     1047.78     22.26 o
  -3   1   9       88.03       80.08     16.17 o
  -2   1   9     2534.37     2568.06     26.86 o
  -1   1   9      293.13      282.89      5.08 o
   0   1   9     2156.17     2076.95     21.83 o
   1   1   9     3978.71     4222.59     39.52 o
   2   1   9     2567.48     2546.23     41.58 o
   3   1   9       53.52       54.10     30.22 o
   4   1   9     1979.47     1989.41     39.97 o
   5   1   9      123.60      141.69     28.81 o
  -5   2   9      487.11      465.67     29.19 o
  -4   2   9      300.47      318.14     56.59 o
  -3   2   9     1502.81     1482.92     28.02 o
  -2   2   9     1229.58     1236.07     15.09 o
  -1   2   9     1978.57     1992.21     20.33 o
   0   2   9     1613.16     1625.24     21.62 o
   1   2   9     1690.68     1599.18     17.88 o
   2   2   9     1540.74     1502.69     20.51 o
   3   2   9     2337.89     2400.49     34.47 o
   4   2   9     1683.46     1598.29     38.47 o
   5   2   9      784.97      789.93     29.89 o
  -5   3   9      604.26      595.35     33.34 o
  -4   3   9      629.19      610.06     21.43 o
  -3   3   9      847.06      863.65     18.66 o
  -2   3   9      878.93      883.98     14.89 o
  -1   3   9      121.12      114.00      9.75 o
   0   3   9     1083.11     1078.60     24.70 o
   1   3   9      513.31      477.73      9.25 o
   2   3   9     1083.38     1109.32     19.12 o
   3   3   9      626.42      637.61     14.66 o
   4   3   9      233.50      240.89     18.68 o
   5   3   9      535.19      540.59     28.68 o
  -5   4   9       23.96      -41.94     29.64 o
  -4   4   9     1034.76     1077.79     36.17 o
  -3   4   9       25.19       23.55      6.08 o
  -2   4   9     1847.84     1900.53     50.05 o
  -1   4   9       28.39       24.36      5.84 o
   0   4   9     2062.44     2106.81     27.91 o
   1   4   9      102.06      103.39      7.83 o
   2   4   9     2834.89     2847.22     38.16 o
   3   4   9       14.60       -5.75      9.98 o
   4   4   9     1486.17     1483.66     41.67 o
   5   4   9        2.97        3.01     25.44 o
  -5   5   9      217.12      226.29     97.59 o
  -4   5   9       76.18       73.42     20.78 o
  -3   5   9     1813.04     1775.34     72.50 o
  -2   5   9       21.04       17.10      7.93 o
  -1   5   9     1730.23     1729.66     25.00 o
   0   5   9      165.16      159.33     17.39 o
   1   5   9     1355.22     1397.58     22.51 o
   2   5   9       39.70       18.94     10.20 o
   3   5   9      723.95      776.32     25.43 o
   4   5   9       44.52       25.94     24.32 o
  -4   6   9      194.28      169.47     34.12 o
  -3   6   9      407.69      370.04     40.10 o
  -2   6   9      748.09      788.80     32.62 o
  -1   6   9        0.44       -8.05     12.15 o
   0   6   9     2676.37     2694.28     91.43 o
   1   6   9        9.15       11.65      7.36 o
   2   6   9      907.39      960.63     27.87 o
   3   6   9       11.60        0.45     17.60 o
   4   6   9      614.06      627.12    113.95 o
  -3   7   9        6.61       15.42     29.45 o
  -2   7   9      325.13      325.75     24.11 o
  -1   7   9      339.87      338.84     49.34 o
   0   7   9     1158.93     1148.78     46.13 o
   1   7   9      161.44      177.22     17.04 o
   2   7   9      251.20      223.14     20.56 o
   3   7   9      109.56      113.39     23.84 o
  -2   8   9      271.33      216.89     64.80 o
  -1   8   9      745.54      676.79     79.24 o
   0   8   9      195.49      156.22     27.42 o
   1   8   9      904.70      929.31     59.03 o
   2   8   9      625.14      687.55     52.61 o
  -4   0  10     1041.32     1121.79     43.24 o
  -2   0  10    15574.44    16153.60    200.31 o
   0   0  10     3268.23     3280.95     49.28 o
   2   0  10     2989.79     2972.59     50.82 o
   4   0  10     2105.76     2086.01     52.36 o
  -5   1  10      178.94      212.88     43.89 o
  -4   1  10       65.05       80.54     11.03 o
  -3   1  10      751.81      736.88     32.98 o
  -2   1  10     5243.07     5626.93     53.70 o
  -1   1  10     1255.80     1223.62     14.16 o
   0   1  10      386.03      348.34      6.67 o
   1   1  10     1312.41     1221.38     15.00 o
   2   1  10      284.25      289.96     13.47 o
   3   1  10      218.33      226.76     10.11 o
   4   1  10      318.39      298.42     17.97 o
   5   1  10      604.35      583.70     29.30 o
  -5   2  10      127.76      121.60     18.96 o
  -4   2  10     1049.32     1050.47     41.45 o
  -3   2  10      641.10      633.45     16.00 o
  -2   2  10     1433.31     1351.98     15.75 o
  -1   2  10     1407.16     1385.92     15.98 o
   0   2  10     6417.62     6627.13     90.40 o
   1   2  10     1510.84     1492.86     17.90 o
   2   2  10     4027.41     4188.49     45.48 o
   3   2  10       44.03       57.78      6.42 o
   4   2  10      946.29      944.56     32.98 o
   5   2  10      300.86      297.83     48.63 o
  -5   3  10      124.50       93.26     29.26 o
  -4   3  10      465.86      452.94     23.93 o
  -3   3  10      299.78      289.27     12.68 o
  -2   3  10      929.16      965.50     14.42 o
  -1   3  10      378.27      363.86      8.57 o
   0   3  10     1288.12     1324.72     15.58 o
   1   3  10      699.37      699.24     11.19 o
   2   3  10     1072.32     1110.16     17.19 o
   3   3  10     1293.34     1215.76     28.81 o
   4   3  10      541.55      540.33     72.69 o
   5   3  10      267.42      220.22     25.97 o
  -5   4  10      351.92      323.14     43.44 o
  -4   4  10        3.24       24.17     19.38 o
  -3   4  10     1206.61     1204.22     48.70 o
  -2   4  10       25.16       28.88      7.21 o
  -1   4  10     1756.82     1783.55     24.54 o
   0   4  10       11.53        8.96      4.25 o
   1   4  10     2874.30     2893.16     36.44 o
   2   4  10       30.51       26.55      6.09 o
   3   4  10     1586.84     1643.60     36.01 o
   4   4  10       20.14        8.77     28.74 o
   5   4  10      507.83      573.23     97.20 o
  -4   5  10      345.64      328.21     25.89 o
  -3   5  10       55.77       46.91     19.42 o
  -2   5  10     1093.90     1119.65     28.24 o
  -1   5  10       20.09        5.00     15.98 o
   0   5  10     1882.52     1877.42     26.35 o
   1   5  10      264.24      270.57      8.88 o
   2   5  10     2729.29     2730.34     44.78 o
   3   5  10       13.42       10.00     12.55 o
   4   5  10      827.89      805.57     59.61 o
  -4   6  10       12.31       33.54     41.77 o
  -3   6  10      505.27      538.95     31.20 o
  -2   6  10       21.11       35.39     25.02 o
  -1   6  10      948.59      966.14     43.57 o
   0   6  10        1.04        0.07      8.30 o
   1   6  10      447.45      466.17     27.08 o
   2   6  10      145.04      146.87     16.02 o
   3   6  10      607.56      645.77     34.66 o
   4   6  10        4.70      -35.87     26.78 o
  -3   7  10      455.19      471.99     40.24 o
  -2   7  10      180.55      184.46     25.66 o
  -1   7  10      811.08      806.61     43.89 o
   0   7  10      395.01      379.27     26.56 o
   1   7  10      483.14      492.79     27.27 o
   2   7  10      221.99      217.50     29.77 o
   3   7  10      389.25      367.82     40.55 o
  -2   8  10      592.12      557.51     35.66 o
  -1   8  10       12.07      -21.58     41.64 o
   0   8  10      809.91      825.37     55.56 o
   1   8  10      120.13      123.32     31.05 o
   2   8  10      637.52      588.10     52.10 o
  -5   0  11     1098.08     1039.41     48.51 o
  -3   0  11      523.34      542.16     18.35 o
  -1   0  11      490.39      480.57     11.04 o
   1   0  11     2158.47     2082.80     29.39 o
   3   0  11     3920.78     3943.35     63.01 o
   5   0  11      396.34      368.67     32.98 o
  -5   1  11      281.94      285.59     51.26 o
  -4   1  11      517.73      536.58     20.26 o
  -3   1  11      113.62      101.66      7.83 o
  -2   1  11     2205.24     2198.80     24.87 o
  -1   1  11      213.57      198.30     10.52 o
   0   1  11     2816.39     2750.31     26.54 o
   1   1  11      736.45      744.60     10.79 o
   2   1  11     4066.91     4065.82     47.93 o
   3   1  11     1639.39     1572.25     24.57 o
   4   1  11     1748.48     1869.54     41.60 o
   5   1  11       22.99        8.82     19.40 o
  -5   2  11      179.20      195.84     50.94 o
  -4   2  11      220.71      185.03     43.05 o
  -3   2  11      620.98      640.47     16.04 o
  -2   2  11      902.66      893.42     13.86 o
  -1   2  11     2378.85     2422.16     23.58 o
   0   2  11      465.74      449.01      9.88 o
   1   2  11     2693.95     2722.25     34.39 o
   2   2  11     1772.94     1857.78     23.69 o
   3   2  11      198.79      199.62      7.91 o
   4   2  11      765.42      756.70     25.78 o
   5   2  11      491.25      432.64     25.26 o
  -5   3  11      246.28      241.72     25.35 o
  -4   3  11      350.09      350.48     53.45 o
  -3   3  11       75.79       76.89      8.39 o
  -2   3  11     1015.54     1031.76     14.88 o
  -1   3  11      630.74      609.50     12.30 o
   0   3  11     2342.67     2425.67     44.08 o
   1   3  11     2264.83     2275.42     29.57 o
   2   3  11     1108.72     1126.30     19.08 o
   3   3  11      579.17      570.85     44.72 o
   4   3  11      285.14      312.96     61.72 o
   5   3  11      669.80      661.98     52.61 o
  -5   4  11       25.69       -7.50     40.23 o
  -4   4  11      515.75      488.30     27.76 o
  -3   4  11       55.64       69.01     23.10 o
  -2   4  11     2076.26     2147.31     33.98 o
  -1   4  11        7.00        4.67      5.20 o
   0   4  11     2528.40     2611.26     31.08 o
   1   4  11      550.49      564.11     12.56 o
   2   4  11     2138.29     2177.27     34.51 o
   3   4  11        1.39       -0.17      9.50 o
   4   4  11      335.63      346.95     20.96 o
  -4   5  11       77.99       49.05     44.27 o
  -3   5  11      849.55      820.86     48.19 o
  -2   5  11       29.34       11.21     10.48 o
  -1   5  11     2436.34     2434.84     36.21 o
   0   5  11       10.28       24.58      4.83 o
   1   5  11      968.16      982.54     16.64 o
   2   5  11       73.36       60.26      9.36 o
   3   5  11     1375.47     1470.39     36.28 o
   4   5  11       24.50        8.49     14.82 o
  -4   6  11     1001.01      924.86     54.28 o
  -3   6  11       21.67       34.19     25.15 o
  -2   6  11      689.72      715.16     35.42 o
  -1   6  11      188.43      193.73     15.51 o
   0   6  11      852.11      859.44     21.18 o
   1   6  11        0.63       -4.74     10.91 o
   2   6  11      737.26      694.26     28.45 o
   3   6  11       76.17       54.75     22.30 o
  -3   7  11      118.86       52.50     29.79 o
  -2   7  11      320.75      340.34     77.89 o
  -1   7  11       41.37       44.77     22.65 o
   0   7  11      493.63      469.89     22.35 o
   1   7  11      248.19      248.50     22.58 o
   2   7  11      955.02      902.89     56.72 o
   3   7  11      216.62      173.86     37.80 o
  -2   8  11      264.66      309.39     80.59 o
  -1   8  11      463.01      472.49     37.41 o
   0   8  11      279.92      279.29     33.85 o
   1   8  11      496.93      553.84     57.36 o
   2   8  11       10.50       88.80     43.89 o
  -4   0  12      605.95      618.00     26.69 o
  -2   0  12     1967.58     2014.66     32.21 o
   0   0  12     1875.27     1872.61     27.85 o
   2   0  12      912.52      920.58     23.87 o
   4   0  12      887.99      962.42     44.40 o
  -5   1  12      610.54      643.39     28.15 o
  -4   1  12       62.40       79.61     12.18 o
  -3   1  12     1219.77     1253.18     24.19 o
  -2   1  12      508.99      483.80     10.03 o
  -1   1  12     2757.88     2739.29     28.81 o
   0   1  12      705.10      721.81     10.14 o
   1   1  12     2514.51     2480.96     33.94 o
   2   1  12       81.62       78.88      7.76 o
   3   1  12     2290.98     2353.05     34.16 o
   4   1  12       57.40       61.25     13.36 o
   5   1  12      683.60      691.72     49.79 o
  -5   2  12      439.67      390.94     51.71 o
  -4   2  12      847.71      818.91     26.36 o
  -3   2  12      689.82      717.24     15.06 o
  -2   2  12     2008.53     1987.55     23.65 o
  -1   2  12      996.95     1027.59     13.72 o
   0   2  12     1430.85     1401.28     18.68 o
   1   2  12     1322.30     1357.13     24.04 o
   2   2  12     1526.37     1534.33     22.39 o
   3   2  12     1060.92     1116.40     23.51 o
   4   2  12      622.33      611.13     25.21 o
   5   2  12      210.80      205.96     26.44 o
  -5   3  12       24.63       28.78     22.54 o
  -4   3  12      523.04      541.01     24.31 o
  -3   3  12      105.29      110.80      9.67 o
  -2   3  12     1667.93     1669.92     21.67 o
  -1   3  12     1006.22     1012.56     15.98 o
   0   3  12      697.93      668.32     10.26 o
   1   3  12      225.86      223.56      8.08 o
   2   3  12      979.91      979.44     34.90 o
   3   3  12      490.01      471.21     17.87 o
   4   3  12      639.67      660.66     36.19 o
   5   3  12      534.56      479.47     42.28 o
  -5   4  12      282.81      286.98     31.95 o
  -4   4  12       31.92       26.91     20.69 o
  -3   4  12      290.45      277.98     16.47 o
  -2   4  12       97.48       92.56      9.69 o
  -1   4  12     1613.70     1635.95     25.07 o
   0   4  12       22.55       27.76      4.79 o
   1   4  12      145.96      138.87     14.05 o
   2   4  12      146.93      130.27      9.52 o
   3   4  12      923.87      945.52     26.92 o
   4   4  12       59.95       72.21     37.92 o
  -4   5  12     1198.83     1248.29     50.05 o
  -3   5  12        0.16      -13.78     21.48 o
  -2   5  12     1340.32     1358.98     34.33 o
  -1   5  12      126.49      111.47     10.93 o
   0   5  12     2561.77     2579.56     34.17 o
   1   5  12      250.95      242.55     11.45 o
   2   5  12     3297.95     3306.98     55.11 o
   3   5  12       50.88       32.59     19.76 o
   4   5  12     1317.53     1357.25     93.35 o
  -4   6  12      186.07      138.73     37.21 o
  -3   6  12      217.44      245.23     80.27 o
  -2   6  12       12.27        5.81     59.67 o
  -1   6  12      157.00      165.11     17.39 o
   0   6  12        1.77       -1.16      9.89 o
   1   6  12      885.47      884.28     25.99 o
   2   6  12      297.43      271.36     18.73 o
   3   6  12      317.39      295.71     49.66 o
  -3   7  12      228.62      238.87     36.86 o
  -2   7  12      324.24      321.71     34.34 o
  -1   7  12      313.51      345.21     51.46 o
   0   7  12      698.54      683.19     33.24 o
   1   7  12      441.55      405.07     40.55 o
   2   7  12      286.34      302.70     67.05 o
   3   7  12      360.10      347.64     80.78 o
  -2   8  12      363.46      382.53     72.89 o
  -1   8  12      177.22      221.92     35.51 o
   0   8  12      565.69      563.32     43.22 o
   1   8  12      259.04      212.50     35.55 o
  -5   0  13      494.08      621.59     48.25 o
  -3   0  13       95.79       90.85     14.37 o
  -1   0  13     1702.04     1653.05     32.08 o
   1   0  13     2736.46     2690.53     40.93 o
   3   0  13     2164.05     2242.69     40.68 o
   5   0  13      801.79      750.94     45.17 o
  -5   1  13      182.40      204.10     21.79 o
  -4   1  13      790.71      795.99     23.32 o
  -3   1  13        0.35       -2.14      8.02 o
  -2   1  13     1879.86     1883.38     24.18 o
  -1   1  13      197.78      195.66      5.99 o
   0   1  13     3882.73     4012.24     43.23 o
   1   1  13      308.91      310.08      8.16 o
   2   1  13     1438.50     1497.33     18.57 o
   3   1  13       71.44       79.72      8.07 o
   4   1  13      655.25      691.58     29.32 o
   5   1  13        4.90       32.71     26.24 o
  -5   2  13       71.35       73.89     20.37 o
  -4   2  13      242.84      243.52     16.08 o
  -3   2  13     1083.51     1112.78     20.29 o
  -2   2  13      927.92      946.36     14.72 o
  -1   2  13     2193.76     2235.65     26.01 o
   0   2  13     2598.31     2692.39     31.53 o
   1   2  13     1587.79     1650.21     26.77 o
   2   2  13      807.01      810.45     19.38 o
   3   2  13     1636.64     1534.80     34.29 o
   4   2  13      559.72      575.99     24.21 o
   5   2  13      491.26      449.84     41.06 o
  -5   3  13      107.43      116.35     37.02 o
  -4   3  13      286.49      315.37     38.75 o
  -3   3  13      729.41      734.06     18.59 o
  -2   3  13      261.16      252.25      9.56 o
  -1   3  13     1056.29     1060.31     16.51 o
   0   3  13      345.43      338.38     10.25 o
   1   3  13      859.77      871.45     23.35 o
   2   3  13      494.56      489.39     13.75 o
   3   3  13     1576.62     1587.33     79.17 o
   4   3  13      177.16      184.70     28.94 o
  -5   4  13       17.01      -36.42     62.17 o
  -4   4  13      460.26      423.76     57.62 o
  -3   4  13        4.52       14.41     12.19 o
  -2   4  13      538.04      538.82     16.47 o
  -1   4  13       75.98       83.22      6.92 o
   0   4  13     1471.36     1502.39     20.56 o
   1   4  13      155.82      155.36      9.94 o
   2   4  13      978.31     1043.65     53.45 o
   3   4  13        1.65      -11.31     14.12 o
   4   4  13      648.06      681.57     36.16 o
  -4   5  13        8.26       17.59     25.05 o
  -3   5  13      758.66      750.42     73.91 o
  -2   5  13        0.08        6.06     11.65 o
  -1   5  13     3472.53     3520.36     58.11 o
   0   5  13      127.20      115.61      9.58 o
   1   5  13     2406.32     2480.48     42.64 o
   2   5  13        1.76      -16.40     10.93 o
   3   5  13      902.16      916.22     32.96 o
   4   5  13       33.75       14.67     33.65 o
  -4   6  13      156.93       32.08     52.74 o
  -3   6  13        1.79      -28.80     23.82 o
  -2   6  13      295.67      334.02     27.37 o
  -1   6  13      744.05      784.25     29.87 o
   0   6  13      275.66      294.77     17.45 o
   1   6  13      219.07      211.44     17.40 o
   2   6  13      854.98      829.27     28.41 o
   3   6  13       68.77       22.98     35.35 o
  -3   7  13      275.32      234.82     63.58 o
  -2   7  13      228.18      294.05     31.12 o
  -1   7  13       12.80       17.52     29.39 o
   0   7  13      411.53      427.87     26.29 o
   1   7  13      176.85      191.20     27.72 o
   2   7  13      605.38      515.41     40.29 o
  -1   8  13      316.15      373.23     43.77 o
   0   8  13       62.00       28.62     27.19 o
   1   8  13      339.07      322.09     47.61 o
  -4   0  14      423.88      408.19     27.46 o
  -2   0  14      660.79      695.12     18.86 o
   0   0  14     6210.65     6507.87     92.52 o
   2   0  14     1385.54     1441.83     29.90 o
   4   0  14     1859.96     2112.31     65.83 o
  -5   1  14      378.59      415.61     30.16 o
  -4   1  14       33.90       14.59     11.58 o
  -3   1  14      954.52      982.01     21.41 o
  -2   1  14       56.40       47.67      7.06 o
  -1   1  14     1245.42     1257.69     17.97 o
   0   1  14     1352.89     1479.18     20.39 o
   1   1  14     1696.82     1697.54     25.98 o
   2   1  14       14.98       15.91      3.14 o
   3   1  14     2032.52     1989.65     61.02 o
   4   1  14       61.56      100.93     19.02 o
   5   1  14      500.57      449.95     36.73 o
  -5   2  14      121.52      127.38     23.59 o
  -4   2  14      560.67      545.35     25.66 o
  -3   2  14      464.64      475.51     13.11 o
  -2   2  14      704.34      710.47     12.79 o
  -1   2  14      808.73      800.84     12.13 o
   0   2  14      539.85      558.11     10.80 o
   1   2  14     1138.88     1142.85     43.69 o
   2   2  14     1595.00     1651.53     27.75 o
   3   2  14     1822.53     1755.53     37.22 o
   4   2  14      688.13      681.04     41.26 o
  -5   3  14      215.21      188.59     33.00 o
  -4   3  14      372.49      363.43     49.79 o
  -3   3  14      312.96      303.97     17.45 o
  -2   3  14      198.48      189.79      5.58 o
  -1   3  14      524.01      541.88     12.58 o
   0   3  14      590.21      575.20     12.11 o
   1   3  14      789.08      784.60     18.29 o
   2   3  14      957.20      970.25     32.47 o
   3   3  14      268.34      287.27     19.28 o
   4   3  14      796.07      762.58     80.01 o
  -4   4  14       15.27       -3.46     32.72 o
  -3   4  14      784.72      792.24     26.35 o
  -2   4  14       43.67       28.32     11.36 o
  -1   4  14     1080.29     1049.37     21.77 o
   0   4  14        0.87        2.68      5.77 o
   1   4  14     1912.88     1941.46     37.93 o
   2   4  14        8.62       -5.02      8.96 o
   3   4  14     1545.85     1659.94     44.88 o
   4   4  14        5.58      -13.19     20.86 o
  -4   5  14      803.85      785.82     61.34 o
  -3   5  14        5.70       31.28     21.11 o
  -2   5  14      663.91      695.55     32.14 o
  -1   5  14       81.43       86.55     12.11 o
   0   5  14      681.70      686.14     38.37 o
   1   5  14       20.07       11.29      9.59 o
   2   5  14      471.16      469.92     19.76 o
   3   5  14       77.04       57.82     18.86 o
   4   5  14      561.74      550.43     50.23 o
  -3   6  14      341.66      315.44     35.04 o
  -2   6  14        1.94       -0.06     27.95 o
  -1   6  14     1607.72     1665.45     44.86 o
   0   6  14       46.09       46.93     12.79 o
   1   6  14      805.24      811.45     42.22 o
   2   6  14       63.22       92.53     29.58 o
   3   6  14      654.03      680.90     88.54 o
  -2   7  14      272.79      310.96     60.50 o
  -1   7  14      695.48      689.38     64.80 o
   0   7  14      219.26      200.21     24.91 o
   1   7  14      151.29      160.79     27.20 o
   2   7  14      183.89      170.21     34.33 o
  -1   8  14      108.54      151.50     50.94 o
   0   8  14      548.49      485.52     51.39 o
  -5   0  15      400.82      422.82     39.78 o
  -3   0  15     5656.23     5756.41    114.21 o
  -1   0  15     2293.11     2314.42     44.78 o
   1   0  15     3207.61     3276.84     53.25 o
   3   0  15     2833.75     2841.19     76.35 o
  -5   1  15       21.12       83.03     30.67 o
  -4   1  15      270.87      298.95     36.32 o
  -3   1  15     1476.64     1501.40     28.43 o
  -2   1  15      576.47      580.98     12.76 o
  -1   1  15       30.09       34.68      4.95 o
   0   1  15     1017.62      978.12     24.64 o
   1   1  15       27.48       29.96      5.25 o
   2   1  15      178.56      171.32      5.83 o
   3   1  15      126.94      119.27     12.62 o
   4   1  15      673.88      700.83     36.12 o
  -5   2  15      337.95      307.57     25.99 o
  -4   2  15      215.15      229.89     20.26 o
  -3   2  15      348.99      323.68     13.58 o
  -2   2  15      553.20      540.35     12.33 o
  -1   2  15     2092.25     2195.49     28.21 o
   0   2  15      849.40      852.06     13.97 o
   1   2  15     1774.56     1884.99     30.81 o
   2   2  15       30.58       37.59      7.50 o
   3   2  15      640.93      594.96     23.89 o
   4   2  15      369.24      357.29     31.07 o
  -5   3  15      189.58      194.93     27.16 o
  -4   3  15      126.61      139.59     20.99 o
  -3   3  15      504.33      485.74     30.99 o
  -2   3  15      159.14      153.49      6.67 o
  -1   3  15     1309.26     1374.65     23.87 o
   0   3  15      475.07      438.65     11.55 o
   1   3  15     1416.92     1456.36     28.81 o
   2   3  15     1178.75     1159.02     30.14 o
   3   3  15      913.46      964.47     33.13 o
   4   3  15      302.01      298.19     24.98 o
  -4   4  15      539.81      577.34     49.92 o
  -3   4  15        0.21      -13.60     12.05 o
  -2   4  15      762.62      783.16     36.06 o
  -1   4  15       19.34       18.18      8.97 o
   0   4  15     1850.45     1879.19     29.82 o
   1   4  15      184.18      174.58     13.73 o
   2   4  15     1278.20     1300.80     33.62 o
   3   4  15       75.12       50.18     19.31 o
   4   4  15      524.88      458.24     30.55 o
  -4   5  15       29.04       69.38     29.49 o
  -3   5  15      374.32      366.96     66.28 o
  -2   5  15        7.47       -6.26     11.66 o
  -1   5  15      738.89      737.16     24.01 o
   0   5  15      280.36      281.54     16.04 o
   1   5  15     1499.19     1545.68     46.39 o
   2   5  15       16.64        3.85     19.18 o
   3   5  15      575.69      499.84     32.21 o
  -3   6  15       25.53       -6.68     29.55 o
  -2   6  15      535.08      569.59     80.01 o
  -1   6  15       26.88       19.23     17.26 o
   0   6  15      303.75      294.33     19.08 o
   1   6  15      236.04      222.74     40.74 o
   2   6  15      621.95      656.02     37.48 o
   3   6  15        2.20       63.20     40.22 o
  -2   7  15      445.54      486.15     39.68 o
  -1   7  15      327.01      310.45     31.76 o
   0   7  15      302.81      326.49     30.66 o
   1   7  15      298.58      300.66     32.34 o
   2   7  15      318.53      258.54     35.35 o
  -4   0  16      269.11      275.12     21.43 o
  -2   0  16      543.66      560.64     18.61 o
   0   0  16     2223.86     2280.16     44.53 o
   2   0  16     4139.51     4278.65    103.04 o
   4   0  16      680.48      535.49     48.12 o
  -5   1  16      183.09      246.99     48.89 o
  -4   1  16       18.06        7.09     13.46 o
  -3   1  16      806.51      845.00     22.09 o
  -2   1  16        4.16       -6.42      6.80 o
  -1   1  16     1185.82     1161.05     19.35 o
   0   1  16      106.06       99.08      6.25 o
   1   1  16     2885.24     2930.82     69.74 o
   2   1  16      779.02      765.13     30.60 o
   3   1  16     1797.75     1776.10     56.08 o
   4   1  16        2.63       32.82     22.45 o
  -5   2  16       61.71       87.12     25.46 o
  -4   2  16      144.80      144.92     19.28 o
  -3   2  16      309.79      324.74     19.51 o
  -2   2  16      511.83      500.53     11.85 o
  -1   2  16      210.89      208.48      8.28 o
   0   2  16      737.90      746.09     20.53 o
   1   2  16     1196.26     1232.41     26.68 o
   2   2  16       16.25       20.51     12.19 o
   3   2  16      811.79      848.74     30.06 o
   4   2  16      372.81      395.12     33.88 o
  -4   3  16       56.65       63.01     19.28 o
  -3   3  16      461.60      411.59     18.43 o
  -2   3  16      464.45      491.70     17.54 o
  -1   3  16     1152.12     1175.00     30.73 o
   0   3  16     2211.46     2198.30     63.65 o
   1   3  16      846.02      868.56     30.60 o
   2   3  16      853.69      900.63     72.69 o
   3   3  16      302.27      305.40     22.78 o
   4   3  16     1011.39      985.77     62.94 o
  -4   4  16       50.81       31.85     25.58 o
  -3   4  16      959.16      947.82     28.09 o
  -2   4  16       59.33       41.56     12.19 o
  -1   4  16     1244.46     1252.68    102.14 o
   0   4  16      110.74      109.53      9.69 o
   1   4  16     1523.80     1605.46     36.52 o
   2   4  16       35.72       23.49     11.48 o
   3   4  16      325.16      317.70     24.75 o
   4   4  16        9.83      -39.99     26.66 o
  -4   5  16      285.53      337.32     44.12 o
  -3   5  16       18.79       36.50     26.44 o
  -2   5  16      765.40      765.52     45.55 o
  -1   5  16        2.18        8.69     12.26 o
   0   5  16      257.75      237.68     15.08 o
   1   5  16       88.78       57.26     14.41 o
   2   5  16      779.66      801.63     46.65 o
   3   5  16       15.05      -11.06     40.36 o
  -3   6  16      330.70      303.66     35.51 o
  -2   6  16      161.30      155.33     23.84 o
  -1   6  16      631.86      609.35     50.17 o
   0   6  16       28.78        6.28     14.40 o
   1   6  16      607.59      595.06     24.84 o
   2   6  16      152.48      131.76     59.86 o
  -2   7  16       77.80      129.65     87.84 o
  -1   7  16      276.70      226.71     82.19 o
   0   7  16      308.19      355.71     36.98 o
   1   7  16      634.24      672.67     44.66 o
  -5   0  17      233.30      357.76     77.25 o
  -3   0  17     1223.67     1192.50     37.09 o
  -1   0  17     1438.41     1452.74     35.55 o
   1   0  17     1309.96     1285.79     25.66 o
   3   0  17     1180.89     1155.67     56.08 o
  -5   1  17        7.15       41.69     66.66 o
  -4   1  17      441.81      430.52     37.79 o
  -3   1  17      126.54      116.03     11.25 o
  -2   1  17     1080.73     1090.70     19.85 o
  -1   1  17       39.73       51.58      6.93 o
   0   1  17     1326.30     1362.72     22.41 o
   1   1  17        3.98        0.67      6.31 o
   2   1  17     1599.79     1603.24     38.60 o
   3   1  17        4.24      -13.89     18.68 o
   4   1  17      724.89      629.89     38.71 o
  -4   2  17      250.66      215.15     24.19 o
  -3   2  17      499.59      494.48     40.87 o
  -2   2  17      398.52      424.94     39.84 o
  -1   2  17      345.42      343.37     14.63 o
   0   2  17      750.33      734.23     38.95 o
   1   2  17      557.69      584.43     17.88 o
   2   2  17      719.02      744.33     28.42 o
   3   2  17      357.32      367.05     23.04 o
   4   2  17      241.70      284.84     60.63 o
  -4   3  17       22.41       24.23     22.89 o
  -3   3  17      991.17      978.91     35.99 o
  -2   3  17      379.48      383.15     16.49 o
  -1   3  17      777.31      781.20     48.19 o
   0   3  17      130.48      144.66     10.52 o
   1   3  17     1198.95     1199.95     29.81 o
   2   3  17      457.04      435.42     30.09 o
   3   3  17      830.32      843.83    104.97 o
   4   3  17      542.04      507.67     60.25 o
  -4   4  17       93.09      153.25     35.63 o
  -3   4  17        4.38       -8.07     19.12 o
  -2   4  17      694.79      722.13     26.95 o
  -1   4  17      137.48      119.37     13.72 o
   0   4  17       72.71       92.79     13.12 o
   1   4  17      335.61      368.45     17.98 o
   2   4  17      695.09      756.67     40.61 o
   3   4  17      154.00      123.78     21.02 o
  -3   5  17      409.21      376.22     34.53 o
  -2   5  17       98.17       62.64     20.47 o
  -1   5  17      937.45      944.17     35.16 o
   0   5  17      121.76      122.08     15.01 o
   1   5  17     1895.79     1852.05     93.42 o
   2   5  17       45.76       48.30     20.58 o
   3   5  17      985.87      954.95    149.82 o
  -3   6  17       33.09       14.79     51.14 o
  -2   6  17       72.37       73.74     26.77 o
  -1   6  17       33.09       92.83     51.91 o
   0   6  17      618.92      605.36     26.78 o
   1   6  17      432.60      436.56     44.27 o
   2   6  17      293.59      290.10     63.65 o
  -1   7  17      606.80      536.34    106.25 o
   0   7  17      261.91      291.23     47.99 o
   1   7  17      352.77      385.35     40.81 o
  -4   0  18       21.27       38.37     24.38 o
  -2   0  18      980.39     1048.65     32.47 o
   0   0  18     2125.76     2112.31     36.19 o
   2   0  18     2341.03     2408.48     63.26 o
   4   0  18      871.55      780.71     56.08 o
  -4   1  18       32.95       -2.37     11.67 o
  -3   1  18      747.86      789.15     22.28 o
  -2   1  18        7.16        5.23     13.47 o
  -1   1  18     1706.76     1725.30     50.69 o
   0   1  18       11.36       14.12      6.44 o
   1   1  18     1064.32     1089.75     20.82 o
   2   1  18        5.44       -6.86     11.58 o
   3   1  18      602.81      655.27     33.64 o
   4   1  18        2.58       -2.45     43.69 o
  -4   2  18      310.87      282.84     37.60 o
  -3   2  18      350.56      348.79     16.32 o
  -2   2  18      489.89      478.76     16.49 o
  -1   2  18     1110.02     1133.86     23.86 o
   0   2  18      443.67      442.22     35.29 o
   1   2  18      720.24      753.96     22.23 o
   2   2  18      849.05      823.84     50.62 o
   3   2  18      534.67      536.61     46.84 o
   4   2  18      430.15      412.99     41.45 o
  -4   3  18      339.38      290.40     23.92 o
  -3   3  18       99.39      131.92     29.00 o
  -2   3  18      750.81      756.72     31.44 o
  -1   3  18      185.35      190.60     13.55 o
   0   3  18      888.90      899.79     22.22 o
   1   3  18      305.82      304.48     15.47 o
   2   3  18     1571.42     1537.97     55.95 o
   3   3  18      164.18      157.07     34.07 o
  -4   4  18        4.43       76.45     37.95 o
  -3   4  18      215.36      200.54     20.72 o
  -2   4  18      156.88      129.63     27.46 o
  -1   4  18      702.75      684.40     37.47 o
   0   4  18      224.76      225.48     15.78 o
   1   4  18      661.90      698.08     24.08 o
   2   4  18       29.31       52.08     17.01 o
   3   4  18      568.46      571.09     31.93 o
  -3   5  18        0.34       39.40     23.50 o
  -2   5  18     1335.06     1300.62     70.58 o
  -1   5  18       81.24       87.18     17.85 o
   0   5  18      956.75      951.80     46.39 o
   1   5  18        4.13       15.14     14.67 o
   2   5  18      519.67      528.71     33.06 o
   3   5  18       29.19       19.69     34.25 o
  -2   6  18      608.91      559.17     37.11 o
  -1   6  18      187.36      210.08     56.65 o
   0   6  18      267.23      252.47     26.37 o
   1   6  18      661.43      579.50     29.75 o
   2   6  18      140.47       82.18     37.23 o
   0   7  18      201.92      157.27     66.47 o
  -3   0  19      373.52      389.59     25.41 o
  -1   0  19     3356.06     3380.14     74.94 o
   1   0  19     1083.38     1097.93     33.24 o
   3   0  19     1850.91     2014.66     90.08 o
  -4   1  19      323.05      306.86     23.14 o
  -3   1  19        0.15       13.62     17.90 o
  -2   1  19      537.41      542.16     16.37 o
  -1   1  19      329.05      312.82     11.87 o
   0   1  19      830.68      840.88     17.65 o
   1   1  19      102.77       81.58      8.82 o
   2   1  19     1510.58     1483.12     39.71 o
   3   1  19       24.44       36.93     21.55 o
   4   1  19      481.13      489.29     40.33 o
  -4   2  19      167.87      172.34     55.88 o
  -3   2  19      170.45      152.30     15.02 o
  -2   2  19      343.51      302.90     17.06 o
  -1   2  19       77.14       87.29     10.71 o
   0   2  19      581.95      587.31     17.19 o
   1   2  19      789.06      806.11     24.45 o
   2   2  19     1403.70     1384.42     39.74 o
   3   2  19      488.98      518.49     35.11 o
  -4   3  19       99.55       84.34     46.26 o
  -3   3  19      177.36      186.82     20.69 o
  -2   3  19      213.35      208.31     41.70 o
  -1   3  19      445.57      467.34     19.73 o
   0   3  19      410.53      360.93     16.61 o
   1   3  19      916.26      932.71     27.75 o
   2   3  19      210.75      204.94     20.66 o
   3   3  19      777.55      753.13     40.32 o
  -3   4  19       50.86       48.90     21.12 o
  -2   4  19      423.03      419.63     30.03 o
  -1   4  19       57.42       47.32     27.72 o
   0   4  19      936.69      974.03     28.30 o
   1   4  19       47.58       33.13     15.98 o
   2   4  19     1220.82     1245.11     48.31 o
   3   4  19       23.61       24.95     20.85 o
  -3   5  19      164.37      215.26     29.35 o
  -2   5  19       29.50       20.05     24.47 o
  -1   5  19      229.42      224.74     19.51 o
   0   5  19        7.52       17.49     16.30 o
   1   5  19      221.98      214.80     47.16 o
   2   5  19       78.07       87.49     28.63 o
  -2   6  19      800.06      802.08     70.00 o
  -1   6  19       74.15       92.45     24.62 o
   0   6  19      534.34      469.69     32.92 o
   1   6  19      106.10      101.70     21.14 o
  -4   0  20     2149.00     1928.81     94.45 o
  -2   0  20     1182.82     1267.82     38.24 o
   0   0  20     2020.65     1966.67     44.53 o
   2   0  20     2224.05     2307.62     85.98 o
  -4   1  20      460.55      367.59     27.94 o
  -3   1  20      195.50      210.82     16.14 o
  -2   1  20        0.33       -2.05     11.73 o
  -1   1  20      486.03      487.72     16.79 o
   0   1  20        2.15       -4.49      8.16 o
   1   1  20      108.26       97.58     13.54 o
   2   1  20       68.83       65.55     19.50 o
   3   1  20      568.57      546.59     35.46 o
  -4   2  20       57.71       86.34     52.48 o
  -3   2  20      198.18      188.53     34.07 o
  -2   2  20      679.94      676.68     22.28 o
  -1   2  20      395.90      416.08     22.52 o
   0   2  20      683.00      685.33     20.25 o
   1   2  20        9.30       16.18      9.92 o
   2   2  20      426.90      383.23     24.77 o
   3   2  20      308.48      324.39     30.51 o
  -4   3  20      227.45      161.03     34.71 o
  -3   3  20       60.01       80.70     21.37 o
  -2   3  20      785.87      788.72     28.31 o
  -1   3  20      258.90      278.36     32.66 o
   0   3  20      944.54      959.99     46.71 o
   1   3  20      766.29      723.82     25.90 o
   2   3  20      840.02      801.97     31.70 o
   3   3  20      236.50      176.77     29.99 o
  -3   4  20      262.70      222.55     23.79 o
  -2   4  20       26.99       19.41     17.26 o
  -1   4  20      972.36      999.48     32.02 o
   0   4  20      188.06      181.31     17.56 o
   1   4  20      797.30      776.01     31.40 o
   2   4  20       66.40       50.62     28.94 o
  -2   5  20      240.45      250.30     31.40 o
  -1   5  20      203.47      157.80     20.87 o
   0   5  20      691.66      736.60     35.03 o
   1   5  20       11.66       36.23     19.63 o
   2   5  20      354.32      344.29     56.91 o
  -1   6  20      146.53      137.30     26.94 o
   0   6  20      191.30      231.00     78.92 o
   1   6  20      452.35      369.83     42.26 o
  -3   0  21      227.79      227.39     27.08 o
  -1   0  21     1155.47     1224.84     42.60 o
   1   0  21     2468.05     2583.90     90.98 o
   3   0  21      543.82      442.20     49.66 o
  -4   1  21      267.53      271.16     33.11 o
  -3   1  21        0.93       -2.09     22.39 o
  -2   1  21      404.16      455.14     19.37 o
  -1   1  21       33.57       30.37     11.68 o
   0   1  21     1488.69     1582.28     72.37 o
   1   1  21      469.10      454.02     29.32 o
   2   1  21     1382.61     1351.08     49.09 o
   3   1  21        8.31       16.14     35.29 o
  -4   2  21       92.47       74.28     28.15 o
  -3   2  21      116.96      136.84     17.71 o
  -2   2  21       71.52       74.37     17.39 o
  -1   2  21      258.72      261.17     14.73 o
   0   2  21      615.65      636.27     19.97 o
   1   2  21        4.70       16.63     17.97 o
   2   2  21      603.33      620.60     35.98 o
   3   2  21      338.88      366.09     33.35 o
  -3   3  21      187.13      190.17     22.13 o
  -2   3  21      502.57      437.83     38.18 o
  -1   3  21     1144.04     1124.03     51.52 o
   0   3  21      472.81      462.36     33.94 o
   1   3  21      517.64      503.18     23.60 o
   2   3  21      208.08      164.30     22.06 o
   3   3  21      865.14      756.08     82.06 o
  -3   4  21       42.86       30.87     28.93 o
  -2   4  21      512.63      520.23     57.23 o
  -1   4  21       49.20       64.36     17.19 o
   0   4  21      889.36      928.88     30.42 o
   1   4  21       30.82       51.99     18.72 o
   2   4  21      260.02      250.54     30.64 o
  -2   5  21        0.02       -4.39     33.30 o
  -1   5  21       63.39       78.74     22.41 o
   0   5  21       59.98       36.79     20.71 o
   1   5  21      445.99      477.52     30.76 o
  -2   0  22      493.91      474.41     32.72 o
   0   0  22      620.35      665.22     27.72 o
   2   0  22      697.85      685.75     58.13 o
  -3   1  22      369.62      407.34     70.77 o
  -2   1  22        7.00        9.33     16.33 o
  -1   1  22      583.32      580.08     23.91 o
   0   1  22        0.21       -8.14     11.48 o
   1   1  22      827.86      796.77     38.37 o
   2   1  22       14.68       28.43     56.98 o
   3   1  22      590.80      525.27     35.99 o
  -3   2  22      139.13      175.77     26.88 o
  -2   2  22      153.57      148.89     31.50 o
  -1   2  22      319.69      315.69     37.41 o
   0   2  22      341.33      376.84     20.14 o
   1   2  22      329.87      295.08     22.69 o
   2   2  22      312.04      342.61     33.64 o
   3   2  22      192.86      189.56     54.41 o
  -3   3  22      127.79      128.58     24.26 o
  -2   3  22      355.76      378.28     63.07 o
  -1   3  22       43.42       52.04     16.36 o
   0   3  22      597.69      594.96     29.64 o
   1   3  22      285.70      228.40     28.23 o
   2   3  22      486.29      411.45     35.03 o
  -2   4  22       77.89       49.34     19.92 o
  -1   4  22       26.71       20.40     18.49 o
   0   4  22      198.53      199.11     28.23 o
   1   4  22      427.07      481.67     36.67 o
   2   4  22       94.57       84.73     29.63 o
  -1   5  22       54.07       16.78     21.91 o
   0   5  22     1131.46     1098.23     43.27 o
   1   5  22       22.42       37.85     23.60 o
  -3   0  23      294.77      254.08     44.53 o
  -1   0  23      692.07      634.17     28.87 o
   1   0  23     1153.08     1293.49     61.85 o
  -3   1  23        3.49      -25.96     24.45 o
  -2   1  23      674.47      694.27     29.98 o
  -1   1  23       15.38       13.15     13.75 o
   0   1  23      653.59      666.34     26.82 o
   1   1  23       33.83       44.89     22.82 o
   2   1  23      433.30      460.67     34.66 o
  -3   2  23      167.12      130.85     25.54 o
  -2   2  23      410.84      393.21     24.14 o
  -1   2  23      242.48      209.70     21.88 o
   0   2  23      434.34      419.40     21.76 o
   1   2  23      605.68      555.12     35.76 o
   2   2  23      364.24      337.86     33.51 o
  -2   3  23       67.98       60.74     22.64 o
  -1   3  23      363.93      364.63     31.12 o
   0   3  23      118.88      115.43     32.02 o
   1   3  23      758.31      763.93     39.19 o
   2   3  23      100.01      165.51     38.82 o
  -2   4  23      281.15      254.96     60.89 o
  -1   4  23       71.30      100.66     20.78 o
   0   4  23      359.66      370.52     26.23 o
   1   4  23        3.39      -35.21     27.25 o
  -2   0  24     1145.73     1105.11     47.61 o
   0   0  24      270.20      303.10     29.90 o
   2   0  24      946.34      940.22     68.14 o
  -3   1  24      202.51      283.48    152.51 o
  -2   1  24      202.35      132.63     21.58 o
  -1   1  24      337.28      328.64     21.51 o
   0   1  24       23.07       31.87     16.93 o
   1   1  24      887.55      840.10     43.29 o
   2   1  24       66.52       50.47     29.43 o
  -2   2  24       37.46       28.76     39.97 o
  -1   2  24      219.11      249.72     25.62 o
   0   2  24      601.79      549.85     37.41 o
   1   2  24      779.57      772.91     37.95 o
   2   2  24      460.96      446.43     55.05 o
  -2   3  24      106.23       45.75     24.15 o
  -1   3  24      156.60      156.87     25.35 o
   0   3  24      367.41      352.87     31.05 o
   1   3  24      110.34      105.72     33.73 o
  -1   4  24      380.43      446.99     34.23 o
   0   4  24        5.37        5.96     21.83 o
  -1   0  25      678.32      646.87     40.04 o
   1   0  25      952.79      867.07     61.21 o
  -2   1  25      195.55      200.53     48.95 o
  -1   1  25       28.76       47.76     31.50 o
   0   1  25       45.82       47.71     21.91 o
   1   1  25      123.02      137.56     26.03 o
  -2   2  25      144.06      117.09     29.97 o
  -1   2  25      402.75      367.73     28.15 o
   0   2  25        0.88       23.98     31.34 o
   1   2  25      414.06      392.76     43.94 o
  -1   3  25      280.03      306.73     69.81 o
   0   3  25      378.96      377.22     29.27 o
  -2   0  26      342.07      327.22     53.13 o
   0   0  26      907.31      918.40     63.01 o
  -1   1  26      625.14      558.85     36.80 o
   0   1  26      394.98      397.88     40.85 o
   1   1  26      811.09      701.73     42.09 o
  -1   2  26      243.54      233.12     36.19 o
   0   2  26       22.38        2.39     12.09 o
 
